# Supplementary material for: Morphological vs. molecular identification of trematode species infecting the edible cockle Cerastoderma edule across Europe
Source: Int J Parasitol Parasites Wildl. 2024 Nov 14;25:101019. doi: 10.1016/j.ijppaw.2024.101019 (PMC11648788; doi:10.1016/j.ijppaw.2024.101019)
Supplement: Multimedia component 2 [file mmc2.zip › ijppaw_101019_mmc2/ijppaw_101019_mmc2.csv]

Supplementary Table S1: For each sampling site (see Figure 2), longitude, latitude and sampling dates are given. At each occasion N=25 cockles per cohort (1 = ca 1 yr old, 2 = ca. 2 yr old) were collected and shell length range was measured (mm).
Site	DUN	DEE	BUR	WAS	BSO	ARC	NOI	ARO	AVE	FOR
Long.	6ø09?W	3ø10?W	4ø11?W	4ø48?E	1ø33?E	1ø14?W	8ø55?W	8ø49?W	8ø44?W	8ø00?W
Lat.	54ø01?N	53ø20?N	51ø40?N	53ø00?N	50ø14?N	44ø35?N	42ø47?N	42ø30?N	40ø38?N	37ø01?N
Pre-spawning
Date	02/17/19	02/27/19	03/27/18	43407	43436	01/30/18	02/19/18	02/20/18	02/19/18	02/19/18
Length 1 (mm)	18-26	22-26	17-19		42705	19-23	20-23	18-21	17-18	18-20
N1	25	25	25		25	25	25	25	25	25
Length 2 (mm)	31-38		24-30	33-37	25-28	30-35	28-32	26-28	26-29	22-29
N2	25		25	25	25	25	25	25	25	25
Post-spawning
Date	43263	09/27/18	09/27/18	11/28/18	43110	10/16/17	11/28/18	11/28/18	11/28/18	11/28/18
Length 1 (mm)	20-22	18-20	20-23	23-25	41609	17-21	17-22	19-20	21-23	15-17
N1	25	25	25	25	25	25	25	25	25	25
Length 2 (mm)	26-29	25-26	26-31	33-39	29-34	30-35	30-35		26-29	22-25
N2	25	25	25	25	25	25	25		25	25
