# Supplementary material for: Morphological vs. molecular identification of trematode species infecting the edible cockle Cerastoderma edule across Europe
Source: Int J Parasitol Parasites Wildl. 2024 Nov 14;25:101019. doi: 10.1016/j.ijppaw.2024.101019 (PMC11648788; doi:10.1016/j.ijppaw.2024.101019)
Supplement: Multimedia component 3 [file mmc3.zip › ijppaw_101019_mmc3/ijppaw_101019_mmc3.csv]

Supplementary Table S2: Accession numbers of DNA sequences deposited in GenBank, for each gene (SSU and cox1), and previously published sequences used in our study
Trematode species	Gene	GenBank accession number
Opecoelidae sensu lato undet.	SSU	PP989085
Opecoelidae sensu lato undet.	SSU	PP989086
Opecoelidae sensu lato undet.	SSU	PP989087
Monorchis parvus	SSU	MN544855
Monorchis parvus	SSU	PP989089
Psilostomum brevicolle	SSU	PP989090
Psilostomum brevicolle	SSU	PP989091
Psilostomum brevicolle	SSU	PP989092
Psilostomum brevicolle	SSU	PP989093
Psilostomum brevicolle	SSU	PP989094
Psilostomum brevicolle	SSU	PP989095
Psilostomum brevicolle	SSU	PP989096
Psilostomum brevicolle	SSU	MN879356
Psilostomum brevicolle	SSU	PP989098
Curtuteria arguinae	SSU	PP989099
Curtuteria arguinae	SSU	MN879357
Curtuteria arguinae	SSU	PP989101
Curtuteria arguinae	SSU	PP989102
Curtuteria arguinae	SSU	PP989103
Himasthla elongata	SSU	PP989104
Himasthla elongata	SSU	PP989105
Himasthla elongata	SSU	PP989106
Himasthla elongata	SSU	MN879359
Himasthla elongata	SSU	PP989108
Himasthla elongata	SSU	PP989109
Himasthla elongata	SSU	PP989110
Himasthla elongata	SSU	PP989111
Himasthla elongata	SSU	PP989112
Himasthla elongata	SSU	PP989113
Himasthla elongata	SSU	PP989114
Himasthla elongata	SSU	PP989115
Himasthla elongata	SSU	PP989116
Himasthla continua type 2	SSU	PP989117
Himasthla continua type 2	SSU	PP989118
Himasthla interrupta	SSU	PP989119
Himasthla interrupta	SSU	PP989120
Himasthla interrupta	SSU	PP989121
Himasthla interrupta	SSU	MN879360
Himasthla interrupta	SSU	PP989123
Himasthla interrupta	SSU	PP989124
Himasthla interrupta	SSU	PP989125
Himasthla continua type 3	SSU	PP989126
Himasthla interrupta	SSU	PP989127
Himasthla interrupta	SSU	PP989128
Himasthla interrupta	SSU	PP989129
Himasthla interrupta	SSU	PP989130
Himasthla interrupta	SSU	PP989131
Himasthla continua type 3	SSU	PP989132
Himasthla interrupta	SSU	PP989133
Himasthla interrupta	SSU	PP989134
Himasthla interrupta	SSU	PP989135
Himasthla continua type 1	SSU	PP989136
Himasthla continua type 1	SSU	PP989137
Himasthla continua type 1	SSU	PP989138
Himasthla interrupta	SSU	PP989139
Himasthla interrupta	SSU	PP989140
Himasthla interrupta	SSU	PP989141
Himasthla interrupta	SSU	PP989142
Himasthla quissetensis	SSU	PP989143
Himasthla quissetensis	SSU	PP989144
Himasthla quissetensis	SSU	PP989145
Himasthla quissetensis	SSU	PP989146
Himasthla quissetensis	SSU	PP989147
Himasthla quissetensis	SSU	MN879357
Himasthla quissetensis	SSU	PP989149
Himasthla quissetensis	SSU	PP989150
Himasthla quissetensis	SSU	PP989151
Himasthla interrupta	SSU	PP989152
Himasthla continua type 2	SSU	PP989153
Himasthla continua type 1	SSU	PP989154
Himasthla continua type 1	SSU	PP989155
Bucephalus minimus	SSU	PP989156
Bucephalus minimus	SSU	PP989157
Bucephalus minimus	SSU	PP989158
Bucephalus minimus	SSU	PP989159
Bucephalus minimus	SSU	PP989160
Bucephalus minimus	SSU	PP989161
Bucephalus minimus	SSU	PP989162
Bucephalus minimus	SSU	PP989163
Bucephalus minimus	SSU	PP989164
Bucephalus minimus	SSU	PP989165
Bucephalus minimus	SSU	PP989166
Bucephalus minimus	SSU	PP989167
Bucephalus minimus	SSU	PP989168
Bucephalus minimus	SSU	PP989169
Bucephalus minimus	SSU	PP989170
Bucephalus minimus	SSU	PP989171
Bucephalus minimus	SSU	PP989172
Bucephalus minimus	SSU	MN879354
Renicola parvicaudatus	SSU	PP989174
Gymnophallus minutus	SSU	PP989175
Gymnophallus minutus	SSU	PP989176
Gymnophallus minutus	SSU	PP989177
Gymnophallus minutus	SSU	PP989178
Gymnophallus minutus	SSU	PP989179
Gymnophallus minutus	SSU	PP989180
Gymnophallus minutus	SSU	PP989181
Gymnophallus minutus	SSU	PP989182
Gymnophallus minutus	SSU	PP989183
Gymnophallus minutus	SSU	PP989184
Gymnophallus minutus	SSU	PP989185
Gymnophallus minutus	SSU	PP989186
Gymnophallus minutus	SSU	PP989187
Gymnophallus minutus	SSU	PP989188
Gymnophallus minutus	SSU	PP989189
Gymnophallus minutus	SSU	PP989190
Gymnophallus minutus	SSU	PP989191
Gymnophallus minutus	SSU	PP989192
Gymnophallus minutus	SSU	PP989193
Gymnophallus minutus	SSU	PP989194
Gymnophallus minutus	SSU	PP989195
Gymnophallus minutus	SSU	MN879355
Gymnophallus minutus	SSU	PP989197
Gymnophallus minutus	SSU	PP989198
Gymnophallus minutus	SSU	PP989199
Gymnophallus minutus	SSU	PP989200
Gymnophallidae undet.	SSU	PP989201
Gymnophallus choledochus	SSU	PP989202
Gymnophallus choledochus	SSU	PP989203
Gymnophallus choledochus	SSU	MN544854
Gymnophallus choledochus	SSU	PP989205
Zoogonidae undet.	SSU	PP989206
Diphterostomum brusinae	SSU	PP989207
Diphterostomum brusinae	SSU	PP989208
Diphterostomum brusinae	SSU	MN879361
Fasciola hepatica	SSU	AJ004969
Fasciola gigantica	SSU	ON661088
Echinostomatidae sp.	SSU	OL598861
Echinostoma paraensei	SSU	FJ380226
Echinochasmus japonicus	SSU	LT904768
Psilochasmus oxyurus	SSU	AY222135
Diphterostomum brusinae	SSU	GQ244315
Diphterostomum sp.	SSU	AY222153
Lepidophyllum steenstrupi	SSU	AJ287530
Lepidophyllum cameroni	SSU	MN217108
Renicola sp.	SSU	AY222155
Tanaisia fedtschenkoi	SSU	AY222154
Paratanaisia bragai	SSU	JX231100
Pachypsolus irroratus	SSU	AJ287554
Prosorhynchoides gracilescens	SSU	AJ228789
Prosorhynchoides borealis	SSU	JN182208
Prosorhynchoides sp.	SSU	ON855056
Rhipidocotyle galeata	SSU	AY222119
Sinistroporomonorchis lizae	SSU	LN864994
Helicometroides longicollis	SSU	OM260311
Diplomonorchis leiostomi	SSU	AY222137
Lasiotocus mulli	SSU	MT669013
Schikhobalotrema sparisomae	SSU	FJ211223
Trigonocephalotrema sp.	SSU	MG386263
Macvicaria sp.	SSU	MT809129
Peracreadium idoneum	SSU	AJ287558
Pseudoheterolebes stellaglobulus	SSU	MH933882
Fasciola gigantica	SSU	AJ004804
Gymnophallus bursicola	SSU	OM699016
Gymnophallus bursicola	SSU	OQ378338
Gymnophallus bursicola	SSU	OP965543
Gymnophallus bursicola	SSU	OP965545
Gymnophalloides seoi	SSU	JQ955636
Schistosoma rodhaini	SSU	AY157230
Schistosoma mansoni	SSU	U65657
Schistosoma incognitum	SSU	AY157229
Bucephalus minimus	cox1	PP987188
Bucephalus minimus	cox1	PP987189
Bucephalus minimus	cox1	PP987190
Bucephalus minimus	cox1	PP987191
Bucephalus minimus	cox1	PP987192
Bucephalus minimus	cox1	PP987193
Bucephalus minimus	cox1	PP987194
Bucephalus minimus	cox1	PP987195
Bucephalus minimus	cox1	PP987196
Bucephalus minimus	cox1	PP987197
Bucephalus minimus	cox1	PP987198
Bucephalus minimus	cox1	PP987199
Bucephalus minimus	cox1	MT019830
Bucephalus minimus	cox1	PP987201
Bucephalus minimus	cox1	PP987202
Bucephalus minimus	cox1	PP987203
Bucephalus minimus	cox1	PP987204
Bucephalus minimus	cox1	PP987205
Gymnophallus minutus	cox1	PP987206
Gymnophallus minutus	cox1	PP987207
Gymnophallus minutus	cox1	PP987208
Gymnophallus minutus	cox1	PP987209
Gymnophallus minutus	cox1	PP987210
Gymnophallus minutus	cox1	PP987211
Gymnophallus minutus	cox1	PP987212
Gymnophallus minutus	cox1	PP987213
Gymnophallus minutus	cox1	PP987214
Gymnophallus minutus	cox1	PP987215
Gymnophallus minutus	cox1	PP987216
Gymnophallidae undet.	cox1	PP987217
Gymnophallus choledochus	cox1	PP987218
Gymnophallus choledochus	cox1	PP987219
Gymnophallus choledochus	cox1	PP987220
Gymnophallus choledochus	cox1	PP987221
Gymnophallus choledochus	cox1	PP987222
Monorchis parvus	cox1	PP987223
Monorchis parvus	cox1	PP987224
Diphterostomum brusinae	cox1	MT002923
Zoogonidae undet.	cox1	PP987226
Himasthla quissetensis	cox1	PP987227
Himasthla quissetensis	cox1	PP987228
Himasthla quissetensis	cox1	PP987229
Himasthla quissetensis	cox1	PP987230
Himasthla quissetensis	cox1	PP987231
Himasthla quissetensis	cox1	PP987232
Himasthla quissetensis	cox1	MT002919
Curtuteria arguinae	cox1	PP987234
Curtuteria arguinae	cox1	MT002920
Curtuteria arguinae	cox1	PP987236
Curtuteria arguinae	cox1	PP987237
Curtuteria arguinae	cox1	PP987238
Curtuteria arguinae	cox1	PP987239
Psilostomum brevicolle	cox1	PP987240
Psilostomum brevicolle	cox1	PP987241
Psilostomum brevicolle	cox1	MT019831
Psilostomum brevicolle	cox1	PP987243
Psilostomum brevicolle	cox1	PP987244
Psilostomum brevicolle	cox1	PP987245
Himasthla elongata	cox1	PP987246
Himasthla elongata	cox1	PP987247
Himasthla elongata	cox1	PP987248
Himasthla elongata	cox1	PP987249
Himasthla elongata	cox1	PP987250
Himasthla elongata	cox1	PP987251
Himasthla elongata	cox1	PP987252
Himasthla elongata	cox1	PP987253
Himasthla elongata	cox1	MT002921
Himasthla elongata	cox1	PP987255
Himasthla elongata	cox1	PP987256
Himasthla elongata	cox1	PP987257
Himasthla elongata	cox1	PP987258
Himasthla elongata	cox1	PP987259
Himasthla elongata	cox1	PP987260
Himasthla elongata	cox1	PP987261
Himasthla elongata	cox1	PP987262
Himasthla continua type 1	cox1	PP987263
Himasthla continua type 1	cox1	PP987264
Himasthla continua type 1	cox1	PP987265
Himasthla continua type 1	cox1	PP987266
Himasthla continua type 3	cox1	PP987267
Himasthla continua type 3	cox1	PP987268
Himasthla continua type 3	cox1	PP987269
Himasthla continua type 2	cox1	PP987270
Himasthla continua type 2	cox1	PP987271
Himasthla continua type 2	cox1	PP987272
Himasthla interrupta	cox1	PP987273
Himasthla interrupta	cox1	PP987274
Himasthla interrupta	cox1	MT002922
Himasthla interrupta	cox1	PP987276
Himasthla interrupta	cox1	PP987277
Himasthla interrupta	cox1	PP987278
Himasthla interrupta	cox1	PP987279
Himasthla interrupta	cox1	PP987280
Himasthla interrupta	cox1	PP987281
Tristriata anatis	cox1	KX833006
Schistosoma bovis	cox1	OX103960
Schistosoma mansoni	cox1	NC002545
Plagiorchis sp.	cox1	LC599790
Plagiorchis neomidis	cox1	KJ533433
Himasthlidae gen. sp.	cox1	KJ956327
Himasthlidae gen. sp.	cox1	KJ956356
Himasthlidae gen. sp.	cox1	KJ956336
Parorchis sp.	cox1	KJ868197
Parorchis sp.	cox1	KP903416
Philophthalmus gralli	cox1	JQ675731
Tracheophilus cymbius	cox1	NC044135
Acanthoparyphium sp.	cox1	KJ956294
Acanthoparyphium sp.	cox1	KJ956279
Acanthoparyphium sp.	cox1	MZ396463
Fasciola gigantica	cox1	MN913872
