# Supplementary material for: Morphological vs. molecular identification of trematode species infecting the edible cockle Cerastoderma edule across Europe
Source: Int J Parasitol Parasites Wildl. 2024 Nov 14;25:101019. doi: 10.1016/j.ijppaw.2024.101019 (PMC11648788; doi:10.1016/j.ijppaw.2024.101019)
Supplement: Multimedia component 4 [file mmc4.zip]

Archive with 2 entries (1 files):
- ijppaw_101019_mmc4/
- ijppaw_101019_mmc4/ijppaw_101019_STOUTE_spl_1_mmc4.CSV
