# Supplementary material for: Morphological vs. molecular identification of trematode species infecting the edible cockle Cerastoderma edule across Europe
Source: Int J Parasitol Parasites Wildl. 2024 Nov 14;25:101019. doi: 10.1016/j.ijppaw.2024.101019 (PMC11648788; doi:10.1016/j.ijppaw.2024.101019)
Supplement: Multimedia component 4 [file mmc4.zip › ijppaw_101019_mmc4/ijppaw_101019_STOUTE_spl_1_mmc4.CSV]

Supplementary Table S3�: Genetic distances (p-distances) between SSU rDNA sequences
	Schistosoma_incognitum_AY157229	Schistosoma_rodhaini_AY157230	Schistosoma_mansoni_U65657	Opecoelidae_s.l._undet._(Db)_FOR_PP989085	Opecoelidae_s.l._undet._(Db)_FOR_PP989086	Opecoelidae_s.l._undet._(Db)_FOR_PP989087	Macvicaria_sp._MT809129	Pseudoheterolebes_stellaglobulus_MH933882	Fasciola_gigantica_AJ004804	Peracreadium_idoneumAJ287558	Sinistroporomonorchis_lizae_LN864994	Helicometroides_longicollis_OM260311	Lasiotocus_mulli_MT669013	Diplomonorchis_leiostomi_AY222137	Monorchis_parvus_(Mp)_ARC_MN544855	Monorchis_parvus_(Mp)_ARC_PP989089	Psilochasmus_oxyurus_AY222135	Psilostomum_brevicolle_(Pb)_ARO_PP989090	Psilostomum_brevicolle_(Pb)_DUN_PP989091	Psilostomum_brevicolle_(Pb)_DEE_PP989092	Psilostomum_brevicolle_(Pb)_DUN_PP989093	Psilostomum_brevicolle_(Pb)_WAS_PP989094	Psilostomum_brevicolle_(Pb)_ARO_PP989095	Psilostomum_brevicolle_(Pb)_ARC_PP989096	Psilostomum_brevicolle_(Pb)_WAS_MN879356	Psilostomum_brevicolle_(Pb)_ARC_PP989098	Echinochasmus_japonicus_LT904764	Fasciola_hepatica_AJ004969	Fasciola_gigantica_ON661088	Echinostomatidae_sp._OL598861	Echinostoma_paraensei_FJ380226	Curtuteria_arguinae_(Ca)_ARC_PP989099	Curtuteria_arguinae_(Ca)_ARC_MN879358	Curtuteria_arguinae_(Ca)_ARC_PP989101	Curtuteria_arguinae_(Ca)_FOR_PP989102	Curtuteria_arguinae_(Ca)_FOR_PP989103	Himasthla_elongata_(Hc)_ARO_PP989104	Himasthla_elongata_(Hc)_NOI_PP989105	Himasthla_elongata_(Hc)_WAS_PP989106	Himasthla_elongata_(Hc)_DUN_MN879359	Himasthla_elongata_(Hc)_DUN_PP989108	Himasthla_elongata_(Hc)_DUN_PP989109	Himasthla_elongata_(Hc)_DUN_PP989110	Himasthla_elongata_(Hc)_ARO_PP989111	Himasthla_elongata_(Hc)_DUN_PP989112	Himasthla_elongata_(Hc)_NOI_PP989113	Himasthla_elongata_(He)_ARO_PP989114	Himasthla_elongata_(He)_DAN_PP989115	Himasthla_elongata_(He)_DAN_PP989116
Schistosoma_incognitum_AY157229
Schistosoma_rodhaini_AY157230	0,0093
Schistosoma_mansoni_U65657	0,0093	0
Opecoelidae_s.l._undet._(Db)_FOR_PP989085	0,1311	0,1331	0,1331
Opecoelidae_s.l._undet._(Db)_FOR_PP989086	0,1328	0,1348	0,1348	0,0097
Opecoelidae_s.l._undet._(Db)_FOR_PP989087	0,1371	0,1392	0,1392	0,0126	0,0021
Macvicaria_sp._MT809129	0,1331	0,135	0,135	0,0019	0,0117	0,0147
Pseudoheterolebes_stellaglobulus_MH933882	0,1272	0,1292	0,1292	0,0156	0,0175	0,0211	0,0175
Fasciola_gigantica_AJ004804	0,1213	0,1233	0,1233	0,0195	0,0214	0,0189	0,0214	0,0234
Peracreadium_idoneumAJ287558	0,137	0,1389	0,1389	0,0117	0,0136	0,0168	0,0136	0,0156	0,0195
Sinistroporomonorchis_lizae_LN864994	0,1252	0,1291	0,1293	0,1233	0,125	0,1223	0,1252	0,1292	0,1133	0,1332
Helicometroides_longicollis_OM260311	0,1372	0,141	0,1412	0,117	0,1245	0,1282	0,1189	0,1306	0,1092	0,1287	0,0824
Lasiotocus_mulli_MT669013	0,1209	0,1248	0,1248	0,1153	0,121	0,1159	0,1173	0,1233	0,1133	0,1252	0,0736	0,0736
Diplomonorchis_leiostomi_AY222137	0,1155	0,1174	0,1174	0,1096	0,1153	0,1118	0,1116	0,1175	0,0996	0,1195	0,0604	0,0565	0,0313
Monorchis_parvus_(Mp)_ARC_MN544855	0,1303	0,1379	0,1382	0,1292	0,1329	0,1288	0,1312	0,1352	0,1213	0,1392	0,0618	0,0712	0,0718	0,0565
Monorchis_parvus_(Mp)_ARC_PP989089	0,1303	0,1379	0,1382	0,1292	0,1329	0,1288	0,1312	0,1352	0,1213	0,1392	0,0618	0,0712	0,0718	0,0565	0
Psilochasmus_oxyurus_AY222135	0,1238	0,1257	0,1259	0,1039	0,1096	0,1078	0,1059	0,102	0,0922	0,1118	0,1079	0,1243	0,1033	0,0863	0,1209	0,1209
Psilostomum_brevicolle_(Pb)_ARO_PP989090	0,118	0,1199	0,1201	0,1037	0,1094	0,1076	0,1057	0,0998	0,092	0,1115	0,1019	0,1203	0,0992	0,0822	0,1169	0,1169	0,0112
Psilostomum_brevicolle_(Pb)_DUN_PP989091	0,118	0,1199	0,1201	0,1037	0,1094	0,1076	0,1057	0,0998	0,092	0,1115	0,1019	0,1203	0,0992	0,0822	0,1169	0,1169	0,0112	0
Psilostomum_brevicolle_(Pb)_DEE_PP989092	0,118	0,1199	0,1201	0,1037	0,1094	0,1076	0,1057	0,0998	0,092	0,1115	0,1019	0,1203	0,0992	0,0822	0,1169	0,1169	0,0112	0	0
Psilostomum_brevicolle_(Pb)_DUN_PP989093	0,118	0,1199	0,1201	0,1037	0,1094	0,1076	0,1057	0,0998	0,092	0,1115	0,1019	0,1203	0,0992	0,0822	0,1169	0,1169	0,0112	0	0	0
Psilostomum_brevicolle_(Pb)_WAS_PP989094	0,118	0,1199	0,1201	0,1037	0,1094	0,1076	0,1057	0,0998	0,092	0,1115	0,1019	0,1203	0,0992	0,0822	0,1169	0,1169	0,0112	0	0	0	0
Psilostomum_brevicolle_(Pb)_ARO_PP989095	0,118	0,1199	0,1201	0,1037	0,1094	0,1076	0,1057	0,0998	0,092	0,1115	0,1019	0,1203	0,0992	0,0822	0,1169	0,1169	0,0112	0	0	0	0	0
Psilostomum_brevicolle_(Pb)_ARC_PP989096	0,118	0,1199	0,1201	0,1037	0,1094	0,1076	0,1057	0,0998	0,092	0,1115	0,1019	0,1203	0,0992	0,0822	0,1169	0,1169	0,0112	0	0	0	0	0	0
Psilostomum_brevicolle_(Pb)_WAS_MN879356	0,118	0,1199	0,1201	0,1037	0,1094	0,1076	0,1057	0,0998	0,092	0,1115	0,1019	0,1203	0,0992	0,0822	0,1169	0,1169	0,0112	0	0	0	0	0	0	0
Psilostomum_brevicolle_(Pb)_ARC_PP989098	0,116	0,1179	0,1181	0,0954	0,1012	0,1076	0,0974	0,0915	0,0875	0,1034	0,0957	0,1164	0,0929	0,0755	0,107	0,107	0,0114	0	0	0	0	0	0	0	0
Echinochasmus_japonicus_LT904764	0,1388	0,1445	0,1447	0,102	0,1096	0,1057	0,1039	0,1118	0,0922	0,1118	0,1019	0,1186	0,0992	0,0881	0,1264	0,1264	0,0467	0,0429	0,0429	0,0429	0,0429	0,0429	0,0429	0,0429	0,0429	0,0417
Fasciola_hepatica_AJ004969	0,1445	0,1463	0,1466	0,1135	0,1191	0,1139	0,1155	0,1174	0,1018	0,1213	0,1096	0,1241	0,107	0,0959	0,1245	0,1245	0,043	0,0448	0,0448	0,0448	0,0448	0,0448	0,0448	0,0448	0,0448	0,0436	0,043
Fasciola_gigantica_ON661088	0,1463	0,1482	0,1485	0,1135	0,1191	0,1139	0,1155	0,1174	0,1018	0,1213	0,1096	0,1222	0,107	0,0959	0,1245	0,1245	0,0449	0,0466	0,0466	0,0466	0,0466	0,0466	0,0466	0,0466	0,0466	0,0455	0,0449	0,0019
Echinostomatidae_sp._OL598861	0,1295	0,1313	0,1316	0,1155	0,1211	0,1181	0,1174	0,1194	0,1037	0,1233	0,1096	0,1297	0,1148	0,1037	0,1322	0,1322	0,0393	0,0373	0,0373	0,0373	0,0373	0,0373	0,0373	0,0373	0,0373	0,036	0,043	0,0317	0,0336
Echinostoma_paraensei_FJ380226	0,1351	0,137	0,1372	0,1174	0,123	0,1181	0,1194	0,1213	0,1057	0,1252	0,1115	0,1297	0,1167	0,1057	0,1341	0,1341	0,0374	0,0429	0,0429	0,0429	0,0429	0,0429	0,0429	0,0429	0,0429	0,0417	0,043	0,0243	0,0261	0,0112
Curtuteria_arguinae_(Ca)_ARC_PP989099	0,1351	0,137	0,1372	0,1096	0,1133	0,1097	0,1115	0,1135	0,0978	0,1174	0,1077	0,1203	0,1128	0,1018	0,1284	0,1284	0,0467	0,0504	0,0504	0,0504	0,0504	0,0504	0,0504	0,0504	0,0504	0,0492	0,043	0,0261	0,028	0,0317	0,028
Curtuteria_arguinae_(Ca)_ARC_MN879358	0,1351	0,137	0,1372	0,1096	0,1133	0,1097	0,1115	0,1135	0,0978	0,1174	0,1077	0,1203	0,1128	0,1018	0,1284	0,1284	0,0467	0,0504	0,0504	0,0504	0,0504	0,0504	0,0504	0,0504	0,0504	0,0492	0,043	0,0261	0,028	0,0317	0,028	0
Curtuteria_arguinae_(Ca)_ARC_PP989101	0,1351	0,137	0,1372	0,1096	0,1133	0,1097	0,1115	0,1135	0,0978	0,1174	0,1077	0,1203	0,1128	0,1018	0,1284	0,1284	0,0467	0,0504	0,0504	0,0504	0,0504	0,0504	0,0504	0,0504	0,0504	0,0492	0,043	0,0261	0,028	0,0317	0,028	0	0
Curtuteria_arguinae_(Ca)_FOR_PP989102	0,1351	0,137	0,1372	0,1096	0,1133	0,1097	0,1115	0,1135	0,0978	0,1174	0,1077	0,1203	0,1128	0,1018	0,1284	0,1284	0,0467	0,0504	0,0504	0,0504	0,0504	0,0504	0,0504	0,0504	0,0504	0,0492	0,043	0,0261	0,028	0,0317	0,028	0	0	0
Curtuteria_arguinae_(Ca)_FOR_PP989103	0,1351	0,137	0,1372	0,1096	0,1133	0,1097	0,1115	0,1135	0,0978	0,1174	0,1077	0,1203	0,1128	0,1018	0,1284	0,1284	0,0467	0,0504	0,0504	0,0504	0,0504	0,0504	0,0504	0,0504	0,0504	0,0492	0,043	0,0261	0,028	0,0317	0,028	0	0	0	0
Himasthla_elongata_(Hc)_ARO_PP989104	0,1366	0,1385	0,1388	0,1089	0,1166	0,1208	0,1109	0,1109	0,101	0,1188	0,1105	0,1179	0,1137	0,0986	0,1274	0,1274	0,0473	0,0509	0,0509	0,0509	0,0509	0,0509	0,0509	0,0509	0,0509	0,0513	0,0434	0,034	0,0358	0,0283	0,0245	0,0245	0,0245	0,0245	0,0245	0,0245
Himasthla_elongata_(Hc)_NOI_PP989105	0,1369	0,1388	0,139	0,1071	0,1149	0,1208	0,1091	0,1091	0,1012	0,1171	0,1107	0,1181	0,1139	0,0988	0,1257	0,1257	0,0473	0,051	0,051	0,051	0,051	0,051	0,051	0,051	0,051	0,0513	0,0435	0,034	0,0359	0,0284	0,0246	0,0246	0,0246	0,0246	0,0246	0,0246	0
Himasthla_elongata_(Hc)_WAS_PP989106	0,1342	0,1362	0,1365	0,1057	0,1136	0,1208	0,1077	0,1077	0,1016	0,1159	0,1093	0,1189	0,1127	0,0951	0,1228	0,1228	0,0484	0,0522	0,0522	0,0522	0,0522	0,0522	0,0522	0,0522	0,0522	0,0522	0,0445	0,0348	0,0368	0,029	0,0232	0,0251	0,0251	0,0251	0,0251	0,0251	0	0
Himasthla_elongata_(Hc)_DUN_MN879359	0,1394	0,1412	0,1415	0,1159	0,1235	0,1208	0,1179	0,1179	0,1061	0,1257	0,1154	0,1226	0,1148	0,1018	0,1322	0,1322	0,0488	0,0524	0,0524	0,0524	0,0524	0,0524	0,0524	0,0524	0,0524	0,0513	0,0431	0,0337	0,0356	0,0281	0,0243	0,0243	0,0243	0,0243	0,0243	0,0243	0	0	0
Himasthla_elongata_(Hc)_DUN_PP989108	0,1394	0,1412	0,1415	0,1159	0,1235	0,1208	0,1179	0,1179	0,1061	0,1257	0,1154	0,1226	0,1148	0,1018	0,1322	0,1322	0,0488	0,0524	0,0524	0,0524	0,0524	0,0524	0,0524	0,0524	0,0524	0,0513	0,0431	0,0337	0,0356	0,0281	0,0243	0,0243	0,0243	0,0243	0,0243	0,0243	0	0	0	0
Himasthla_elongata_(Hc)_DUN_PP989109	0,1394	0,1412	0,1415	0,1159	0,1235	0,1208	0,1179	0,1179	0,1061	0,1257	0,1154	0,1226	0,1148	0,1018	0,1322	0,1322	0,0488	0,0524	0,0524	0,0524	0,0524	0,0524	0,0524	0,0524	0,0524	0,0513	0,0431	0,0337	0,0356	0,0281	0,0243	0,0243	0,0243	0,0243	0,0243	0,0243	0	0	0	0	0
Himasthla_elongata_(Hc)_DUN_PP989110	0,1394	0,1412	0,1415	0,1159	0,1235	0,1208	0,1179	0,1179	0,1061	0,1257	0,1154	0,1226	0,1148	0,1018	0,1322	0,1322	0,0488	0,0524	0,0524	0,0524	0,0524	0,0524	0,0524	0,0524	0,0524	0,0513	0,0431	0,0337	0,0356	0,0281	0,0243	0,0243	0,0243	0,0243	0,0243	0,0243	0	0	0	0	0	0
Himasthla_elongata_(Hc)_ARO_PP989111	0,1394	0,1412	0,1415	0,1159	0,1235	0,1208	0,1179	0,1179	0,1061	0,1257	0,1154	0,1226	0,1148	0,1018	0,1322	0,1322	0,0488	0,0524	0,0524	0,0524	0,0524	0,0524	0,0524	0,0524	0,0524	0,0513	0,0431	0,0337	0,0356	0,0281	0,0243	0,0243	0,0243	0,0243	0,0243	0,0243	0	0	0	0	0	0	0
Himasthla_elongata_(Hc)_DUN_PP989112	0,1394	0,1412	0,1415	0,1159	0,1235	0,1208	0,1179	0,1179	0,1061	0,1257	0,1154	0,1226	0,1148	0,1018	0,1322	0,1322	0,0488	0,0524	0,0524	0,0524	0,0524	0,0524	0,0524	0,0524	0,0524	0,0513	0,0431	0,0337	0,0356	0,0281	0,0243	0,0243	0,0243	0,0243	0,0243	0,0243	0	0	0	0	0	0	0	0
Himasthla_elongata_(Hc)_NOI_PP989113	0,1394	0,1412	0,1415	0,1159	0,1235	0,1208	0,1179	0,1179	0,1061	0,1257	0,1154	0,1226	0,1148	0,1018	0,1322	0,1322	0,0488	0,0524	0,0524	0,0524	0,0524	0,0524	0,0524	0,0524	0,0524	0,0513	0,0431	0,0337	0,0356	0,0281	0,0243	0,0243	0,0243	0,0243	0,0243	0,0243	0	0	0	0	0	0	0	0	0
Himasthla_elongata_(He)_ARO_PP989114	0,1394	0,1412	0,1415	0,1159	0,1235	0,1208	0,1179	0,1179	0,1061	0,1257	0,1154	0,1226	0,1148	0,1018	0,1322	0,1322	0,0488	0,0524	0,0524	0,0524	0,0524	0,0524	0,0524	0,0524	0,0524	0,0513	0,0431	0,0337	0,0356	0,0281	0,0243	0,0243	0,0243	0,0243	0,0243	0,0243	0	0	0	0	0	0	0	0	0	0
Himasthla_elongata_(He)_DAN_PP989115	0,1394	0,1412	0,1415	0,1159	0,1235	0,1208	0,1179	0,1179	0,1061	0,1257	0,1154	0,1226	0,1148	0,1018	0,1322	0,1322	0,0488	0,0524	0,0524	0,0524	0,0524	0,0524	0,0524	0,0524	0,0524	0,0513	0,0431	0,0337	0,0356	0,0281	0,0243	0,0243	0,0243	0,0243	0,0243	0,0243	0	0	0	0	0	0	0	0	0	0	0
Himasthla_elongata_(He)_DAN_PP989116	0,1394	0,1412	0,1415	0,1159	0,1235	0,1208	0,1179	0,1179	0,1061	0,1257	0,1154	0,1226	0,1148	0,1018	0,1322	0,1322	0,0488	0,0524	0,0524	0,0524	0,0524	0,0524	0,0524	0,0524	0,0524	0,0513	0,0431	0,0337	0,0356	0,0281	0,0243	0,0243	0,0243	0,0243	0,0243	0,0243	0	0	0	0	0	0	0	0	0	0	0	0
Himasthla_continua_clade_2_(Hsp)_ARC_PP989117	0,1412	0,1431	0,1415	0,1159	0,1235	0,1208	0,1179	0,1179	0,1061	0,1257	0,1173	0,1226	0,1148	0,1018	0,1341	0,1341	0,0507	0,0543	0,0543	0,0543	0,0543	0,0543	0,0543	0,0543	0,0543	0,0532	0,0468	0,0356	0,0375	0,03	0,0262	0,0262	0,0262	0,0262	0,0262	0,0262	0,0075	0,0076	0,0077	0,0075	0,0075	0,0075	0,0075	0,0075	0,0075	0,0075	0,0075	0,0075	0,0075
Himasthla_continua_clade_2_(Hc)_DAN_PP989118	0,1412	0,1431	0,1415	0,1159	0,1235	0,1208	0,1179	0,1179	0,1061	0,1257	0,1173	0,1226	0,1148	0,1018	0,1341	0,1341	0,0507	0,0543	0,0543	0,0543	0,0543	0,0543	0,0543	0,0543	0,0543	0,0532	0,0468	0,0356	0,0375	0,03	0,0262	0,0262	0,0262	0,0262	0,0262	0,0262	0,0075	0,0076	0,0077	0,0075	0,0075	0,0075	0,0075	0,0075	0,0075	0,0075	0,0075	0,0075	0,0075
Himasthla_continua_clade_2_(Hc)_DAN_PP989153	0,1376	0,1376	0,1358	0,1097	0,118	0,1244	0,1118	0,1118	0,1032	0,1204	0,1155	0,1235	0,117	0,0985	0,1255	0,1255	0,0511	0,0551	0,0551	0,0551	0,0551	0,0551	0,0551	0,0551	0,0551	0,0551	0,049	0,0367	0,0388	0,0306	0,0245	0,0286	0,0286	0,0286	0,0286	0,0286	0,0082	0,0082	0,0082	0,0082	0,0082	0,0082	0,0082	0,0082	0,0082	0,0082	0,0082	0,0082	0,0082
Himasthla_interrupta_(Hi)_BSO_PP989119	0,1394	0,1412	0,1415	0,1159	0,1235	0,1208	0,1179	0,1179	0,1061	0,1257	0,1154	0,1208	0,1148	0,1018	0,1322	0,1322	0,0488	0,0524	0,0524	0,0524	0,0524	0,0524	0,0524	0,0524	0,0524	0,0513	0,0449	0,0337	0,0356	0,0281	0,0243	0,0243	0,0243	0,0243	0,0243	0,0243	0,0057	0,0057	0,0058	0,0056	0,0056	0,0056	0,0056	0,0056	0,0056	0,0056	0,0056	0,0056	0,0056
Himasthla_interrupta_(Hi)_BSO_PP989120	0,1394	0,1412	0,1415	0,1159	0,1235	0,1208	0,1179	0,1179	0,1061	0,1257	0,1154	0,1208	0,1148	0,1018	0,1322	0,1322	0,0488	0,0524	0,0524	0,0524	0,0524	0,0524	0,0524	0,0524	0,0524	0,0513	0,0449	0,0337	0,0356	0,0281	0,0243	0,0243	0,0243	0,0243	0,0243	0,0243	0,0057	0,0057	0,0058	0,0056	0,0056	0,0056	0,0056	0,0056	0,0056	0,0056	0,0056	0,0056	0,0056
Himasthla_interrupta_(Hi)_BUR_PP989121	0,1394	0,1412	0,1415	0,1159	0,1235	0,1208	0,1179	0,1179	0,1061	0,1257	0,1154	0,1208	0,1148	0,1018	0,1322	0,1322	0,0488	0,0524	0,0524	0,0524	0,0524	0,0524	0,0524	0,0524	0,0524	0,0513	0,0449	0,0337	0,0356	0,0281	0,0243	0,0243	0,0243	0,0243	0,0243	0,0243	0,0057	0,0057	0,0058	0,0056	0,0056	0,0056	0,0056	0,0056	0,0056	0,0056	0,0056	0,0056	0,0056
Himasthla_interrupta_(Hi)_DEE_PP989122	0,1394	0,1412	0,1415	0,1159	0,1235	0,1208	0,1179	0,1179	0,1061	0,1257	0,1154	0,1208	0,1148	0,1018	0,1322	0,1322	0,0488	0,0524	0,0524	0,0524	0,0524	0,0524	0,0524	0,0524	0,0524	0,0513	0,0449	0,0337	0,0356	0,0281	0,0243	0,0243	0,0243	0,0243	0,0243	0,0243	0,0057	0,0057	0,0058	0,0056	0,0056	0,0056	0,0056	0,0056	0,0056	0,0056	0,0056	0,0056	0,0056
Himasthla_interrupta_(Hi)_WAS_PP989123	0,1394	0,1412	0,1415	0,1159	0,1235	0,1208	0,1179	0,1179	0,1061	0,1257	0,1154	0,1208	0,1148	0,1018	0,1322	0,1322	0,0488	0,0524	0,0524	0,0524	0,0524	0,0524	0,0524	0,0524	0,0524	0,0513	0,0449	0,0337	0,0356	0,0281	0,0243	0,0243	0,0243	0,0243	0,0243	0,0243	0,0057	0,0057	0,0058	0,0056	0,0056	0,0056	0,0056	0,0056	0,0056	0,0056	0,0056	0,0056	0,0056
Himasthla_interrupta_(Hi)_ARO_PP989124	0,1394	0,1412	0,1415	0,1159	0,1235	0,1208	0,1179	0,1179	0,1061	0,1257	0,1154	0,1208	0,1148	0,1018	0,1322	0,1322	0,0488	0,0524	0,0524	0,0524	0,0524	0,0524	0,0524	0,0524	0,0524	0,0513	0,0449	0,0337	0,0356	0,0281	0,0243	0,0243	0,0243	0,0243	0,0243	0,0243	0,0057	0,0057	0,0058	0,0056	0,0056	0,0056	0,0056	0,0056	0,0056	0,0056	0,0056	0,0056	0,0056
Himasthla_interrupta_(Hi)_AVE_PP989125	0,1394	0,1412	0,1415	0,1159	0,1235	0,1208	0,1179	0,1179	0,1061	0,1257	0,1154	0,1208	0,1148	0,1018	0,1322	0,1322	0,0488	0,0524	0,0524	0,0524	0,0524	0,0524	0,0524	0,0524	0,0524	0,0513	0,0449	0,0337	0,0356	0,0281	0,0243	0,0243	0,0243	0,0243	0,0243	0,0243	0,0057	0,0057	0,0058	0,0056	0,0056	0,0056	0,0056	0,0056	0,0056	0,0056	0,0056	0,0056	0,0056
Himasthla_continua_clade_3_(Hc)_ARC_PP989126	0,1394	0,1412	0,1415	0,1159	0,1235	0,1208	0,1179	0,1179	0,1061	0,1257	0,1154	0,1208	0,1148	0,1018	0,1322	0,1322	0,0488	0,0524	0,0524	0,0524	0,0524	0,0524	0,0524	0,0524	0,0524	0,0513	0,0449	0,0337	0,0356	0,0281	0,0243	0,0243	0,0243	0,0243	0,0243	0,0243	0,0057	0,0057	0,0058	0,0056	0,0056	0,0056	0,0056	0,0056	0,0056	0,0056	0,0056	0,0056	0,0056
Himasthla_interrupta_(Hi)_BUR_PP989127	0,1394	0,1412	0,1415	0,1159	0,1235	0,1208	0,1179	0,1179	0,1061	0,1257	0,1154	0,1208	0,1148	0,1018	0,1322	0,1322	0,0488	0,0524	0,0524	0,0524	0,0524	0,0524	0,0524	0,0524	0,0524	0,0513	0,0449	0,0337	0,0356	0,0281	0,0243	0,0243	0,0243	0,0243	0,0243	0,0243	0,0057	0,0057	0,0058	0,0056	0,0056	0,0056	0,0056	0,0056	0,0056	0,0056	0,0056	0,0056	0,0056
Himasthla_interrupta_(Hsp)_ARC_PP989128	0,1394	0,1412	0,1415	0,1159	0,1235	0,1208	0,1179	0,1179	0,1061	0,1257	0,1154	0,1208	0,1148	0,1018	0,1322	0,1322	0,0488	0,0524	0,0524	0,0524	0,0524	0,0524	0,0524	0,0524	0,0524	0,0513	0,0449	0,0337	0,0356	0,0281	0,0243	0,0243	0,0243	0,0243	0,0243	0,0243	0,0057	0,0057	0,0058	0,0056	0,0056	0,0056	0,0056	0,0056	0,0056	0,0056	0,0056	0,0056	0,0056
Himasthla_interrupta_(Hi)_AVE_PP989129	0,1394	0,1412	0,1415	0,1159	0,1235	0,1208	0,1179	0,1179	0,1061	0,1257	0,1154	0,1208	0,1148	0,1018	0,1322	0,1322	0,0488	0,0524	0,0524	0,0524	0,0524	0,0524	0,0524	0,0524	0,0524	0,0513	0,0449	0,0337	0,0356	0,0281	0,0243	0,0243	0,0243	0,0243	0,0243	0,0243	0,0057	0,0057	0,0058	0,0056	0,0056	0,0056	0,0056	0,0056	0,0056	0,0056	0,0056	0,0056	0,0056
Himasthla_interrupta_(Hi)_BUR_PP989130	0,1394	0,1412	0,1415	0,1159	0,1235	0,1208	0,1179	0,1179	0,1061	0,1257	0,1154	0,1208	0,1148	0,1018	0,1322	0,1322	0,0488	0,0524	0,0524	0,0524	0,0524	0,0524	0,0524	0,0524	0,0524	0,0513	0,0449	0,0337	0,0356	0,0281	0,0243	0,0243	0,0243	0,0243	0,0243	0,0243	0,0057	0,0057	0,0058	0,0056	0,0056	0,0056	0,0056	0,0056	0,0056	0,0056	0,0056	0,0056	0,0056
Himasthla_interrupta_(Hc)_ARC_PP989131	0,1394	0,1412	0,1415	0,1159	0,1235	0,1208	0,1179	0,1179	0,1061	0,1257	0,1154	0,1208	0,1148	0,1018	0,1322	0,1322	0,0488	0,0524	0,0524	0,0524	0,0524	0,0524	0,0524	0,0524	0,0524	0,0513	0,0449	0,0337	0,0356	0,0281	0,0243	0,0243	0,0243	0,0243	0,0243	0,0243	0,0057	0,0057	0,0058	0,0056	0,0056	0,0056	0,0056	0,0056	0,0056	0,0056	0,0056	0,0056	0,0056
Himasthla_continua_clade_3_(Hsp)_ARC_PP989132	0,1394	0,1412	0,1415	0,1159	0,1235	0,1208	0,1179	0,1179	0,1061	0,1257	0,1154	0,1208	0,1148	0,1018	0,1322	0,1322	0,0488	0,0524	0,0524	0,0524	0,0524	0,0524	0,0524	0,0524	0,0524	0,0513	0,0449	0,0337	0,0356	0,0281	0,0243	0,0243	0,0243	0,0243	0,0243	0,0243	0,0057	0,0057	0,0058	0,0056	0,0056	0,0056	0,0056	0,0056	0,0056	0,0056	0,0056	0,0056	0,0056
Himasthla_interrupta_(Hi)_ARC_PP989133	0,1394	0,1412	0,1415	0,1159	0,1235	0,1208	0,1179	0,1179	0,1061	0,1257	0,1154	0,1208	0,1148	0,1018	0,1322	0,1322	0,0488	0,0524	0,0524	0,0524	0,0524	0,0524	0,0524	0,0524	0,0524	0,0513	0,0449	0,0337	0,0356	0,0281	0,0243	0,0243	0,0243	0,0243	0,0243	0,0243	0,0057	0,0057	0,0058	0,0056	0,0056	0,0056	0,0056	0,0056	0,0056	0,0056	0,0056	0,0056	0,0056
Himasthla_interrupta_(Hi)_FOR_PP989134	0,1394	0,1412	0,1415	0,1159	0,1235	0,1208	0,1179	0,1179	0,1061	0,1257	0,1154	0,1208	0,1148	0,1018	0,1322	0,1322	0,0488	0,0524	0,0524	0,0524	0,0524	0,0524	0,0524	0,0524	0,0524	0,0513	0,0449	0,0337	0,0356	0,0281	0,0243	0,0243	0,0243	0,0243	0,0243	0,0243	0,0057	0,0057	0,0058	0,0056	0,0056	0,0056	0,0056	0,0056	0,0056	0,0056	0,0056	0,0056	0,0056
Himasthla_interrupta_(Hsp)_FOR_PP989135	0,1394	0,1412	0,1415	0,1159	0,1235	0,1208	0,1179	0,1179	0,1061	0,1257	0,1154	0,1208	0,1148	0,1018	0,1322	0,1322	0,0488	0,0524	0,0524	0,0524	0,0524	0,0524	0,0524	0,0524	0,0524	0,0513	0,0449	0,0337	0,0356	0,0281	0,0243	0,0243	0,0243	0,0243	0,0243	0,0243	0,0057	0,0057	0,0058	0,0056	0,0056	0,0056	0,0056	0,0056	0,0056	0,0056	0,0056	0,0056	0,0056
Himasthla_continua_clade_1_(Hc)_BUR_PP989136	0,1412	0,1431	0,1434	0,1139	0,1216	0,1186	0,1159	0,1159	0,1041	0,1238	0,1173	0,1226	0,1167	0,1037	0,1341	0,1341	0,0507	0,0543	0,0543	0,0543	0,0543	0,0543	0,0543	0,0543	0,0543	0,0532	0,0468	0,0356	0,0375	0,03	0,0262	0,0262	0,0262	0,0262	0,0262	0,0262	0,0075	0,0076	0,0077	0,0075	0,0075	0,0075	0,0075	0,0075	0,0075	0,0075	0,0075	0,0075	0,0075
Himasthla_continua_clade_1_(Hc)_BUR_PP989137	0,1412	0,1431	0,1434	0,1159	0,1235	0,1208	0,1179	0,1179	0,1061	0,1257	0,1192	0,1245	0,1187	0,1057	0,136	0,136	0,0525	0,0562	0,0562	0,0562	0,0562	0,0562	0,0562	0,0562	0,0562	0,0551	0,0487	0,0375	0,0393	0,0318	0,0281	0,0281	0,0281	0,0281	0,0281	0,0281	0,0094	0,0095	0,0097	0,0094	0,0094	0,0094	0,0094	0,0094	0,0094	0,0094	0,0094	0,0094	0,0094
Himasthla_continua_clade_1_(Hc)_DEE_PP989138	0,1412	0,1431	0,1434	0,1159	0,1235	0,1208	0,1179	0,1179	0,1061	0,1257	0,1192	0,1245	0,1187	0,1057	0,136	0,136	0,0525	0,0562	0,0562	0,0562	0,0562	0,0562	0,0562	0,0562	0,0562	0,0551	0,0487	0,0375	0,0393	0,0318	0,0281	0,0281	0,0281	0,0281	0,0281	0,0281	0,0094	0,0095	0,0097	0,0094	0,0094	0,0094	0,0094	0,0094	0,0094	0,0094	0,0094	0,0094	0,0094
Himasthla_continua_clade_1_(Hc)_DAN_PP989154	0,1376	0,1376	0,1379	0,1097	0,118	0,1244	0,1118	0,1118	0,1032	0,1204	0,1176	0,1255	0,1213	0,1028	0,1276	0,1276	0,0532	0,0571	0,0571	0,0571	0,0571	0,0571	0,0571	0,0571	0,0571	0,0571	0,051	0,0388	0,0408	0,0327	0,0265	0,0306	0,0306	0,0306	0,0306	0,0306	0,0102	0,0102	0,0103	0,0102	0,0102	0,0102	0,0102	0,0102	0,0102	0,0102	0,0102	0,0102	0,0102
Himasthla_continua_clade_1_(Hc)_DAN_PP989155	0,1358	0,1358	0,1361	0,1099	0,1183	0,1247	0,1121	0,1121	0,1034	0,1207	0,1158	0,1237	0,1194	0,1009	0,1258	0,1258	0,0512	0,0552	0,0552	0,0552	0,0552	0,0552	0,0552	0,0552	0,0552	0,0552	0,0491	0,0368	0,0389	0,0307	0,0245	0,0286	0,0286	0,0286	0,0286	0,0286	0,0082	0,0082	0,0082	0,0082	0,0082	0,0082	0,0082	0,0082	0,0082	0,0082	0,0082	0,0082	0,0082
Himasthla_interrupta_(Hi)_ARO_PP989139	0,1399	0,1418	0,142	0,1164	0,124	0,1213	0,1183	0,1183	0,1065	0,1262	0,1158	0,1212	0,1152	0,1022	0,1327	0,1327	0,049	0,0526	0,0526	0,0526	0,0526	0,0526	0,0526	0,0526	0,0526	0,0515	0,0451	0,0338	0,0357	0,0282	0,0244	0,0244	0,0244	0,0244	0,0244	0,0244	0,0057	0,0057	0,0058	0,0056	0,0056	0,0056	0,0056	0,0056	0,0056	0,0056	0,0056	0,0056	0,0056
Himasthla_interrupta_(Hi)_DEE_PP989140	0,1411	0,1431	0,1434	0,1113	0,1197	0,1226	0,1135	0,1135	0,1071	0,1221	0,1151	0,123	0,1186	0,1002	0,1292	0,1292	0,0509	0,0549	0,0549	0,0549	0,0549	0,0549	0,0549	0,0549	0,0549	0,0549	0,0488	0,0366	0,0386	0,0305	0,0244	0,0264	0,0264	0,0264	0,0264	0,0264	0,0061	0,0061	0,0061	0,0061	0,0061	0,0061	0,0061	0,0061	0,0061	0,0061	0,0061	0,0061	0,0061
Himasthla_interrupta_(Hi)_DEE_PP989141	0,1411	0,1431	0,1434	0,1113	0,1197	0,1226	0,1135	0,1135	0,1071	0,1221	0,1151	0,123	0,1186	0,1002	0,1292	0,1292	0,0509	0,0549	0,0549	0,0549	0,0549	0,0549	0,0549	0,0549	0,0549	0,0549	0,0488	0,0366	0,0386	0,0305	0,0244	0,0264	0,0264	0,0264	0,0264	0,0264	0,0061	0,0061	0,0061	0,0061	0,0061	0,0061	0,0061	0,0061	0,0061	0,0061	0,0061	0,0061	0,0061
Himasthla_interrupta_(Hi)_NOI_PP989142	0,1502	0,1525	0,1528	0,1226	0,1318	0,1327	0,125	0,125	0,1179	0,1274	0,1264	0,1348	0,1305	0,1103	0,1419	0,1419	0,0558	0,0601	0,0601	0,0601	0,0601	0,0601	0,0601	0,0601	0,0601	0,0601	0,0535	0,0401	0,0423	0,0334	0,0267	0,029	0,029	0,029	0,029	0,029	0,0067	0,0067	0,0067	0,0067	0,0067	0,0067	0,0067	0,0067	0,0067	0,0067	0,0067	0,0067	0,0067
Himasthla_interrupta_(Hi)_WAS_PP989152	0,1414	0,1434	0,1437	0,1116	0,1199	0,1234	0,1137	0,1137	0,1073	0,1223	0,1153	0,1232	0,1189	0,1004	0,1294	0,1294	0,051	0,055	0,055	0,055	0,055	0,055	0,055	0,055	0,055	0,055	0,0489	0,0367	0,0387	0,0305	0,0244	0,0265	0,0265	0,0265	0,0265	0,0265	0,0061	0,0061	0,0061	0,0061	0,0061	0,0061	0,0061	0,0061	0,0061	0,0061	0,0061	0,0061	0,0061
Himasthla_quissetensis_(Ca)_BUR_PP989143	0,1412	0,1431	0,1434	0,11	0,1176	0,1123	0,112	0,1159	0,1002	0,1198	0,1115	0,1208	0,107	0,0959	0,1303	0,1303	0,0507	0,0543	0,0543	0,0543	0,0543	0,0543	0,0543	0,0543	0,0543	0,0532	0,0431	0,0243	0,0262	0,0356	0,0318	0,0187	0,0187	0,0187	0,0187	0,0187	0,0208	0,0208	0,0213	0,0206	0,0206	0,0206	0,0206	0,0206	0,0206	0,0206	0,0206	0,0206	0,0206
Himasthla_quissetensis_(Hq)_ARC_PP989144	0,1431	0,145	0,1453	0,1081	0,1157	0,1102	0,11	0,1139	0,0982	0,1179	0,1135	0,1226	0,1089	0,0978	0,1322	0,1322	0,0525	0,0562	0,0562	0,0562	0,0562	0,0562	0,0562	0,0562	0,0562	0,0551	0,0449	0,0262	0,0281	0,0375	0,0337	0,0206	0,0206	0,0206	0,0206	0,0206	0,0226	0,0227	0,0232	0,0225	0,0225	0,0225	0,0225	0,0225	0,0225	0,0225	0,0225	0,0225	0,0225
Himasthla_quissetensis_(Hsp)_ARC_PP989145	0,1431	0,145	0,1453	0,1081	0,1157	0,1102	0,11	0,1139	0,0982	0,1179	0,1135	0,1226	0,1089	0,0978	0,1322	0,1322	0,0525	0,0562	0,0562	0,0562	0,0562	0,0562	0,0562	0,0562	0,0562	0,0551	0,0449	0,0262	0,0281	0,0375	0,0337	0,0206	0,0206	0,0206	0,0206	0,0206	0,0226	0,0227	0,0232	0,0225	0,0225	0,0225	0,0225	0,0225	0,0225	0,0225	0,0225	0,0225	0,0225
Himasthla_quissetensis_(Hq)_AVE_PP989146	0,1431	0,145	0,1453	0,1081	0,1157	0,1102	0,11	0,1139	0,0982	0,1179	0,1135	0,1226	0,1089	0,0978	0,1322	0,1322	0,0525	0,0562	0,0562	0,0562	0,0562	0,0562	0,0562	0,0562	0,0562	0,0551	0,0449	0,0262	0,0281	0,0375	0,0337	0,0206	0,0206	0,0206	0,0206	0,0206	0,0226	0,0227	0,0232	0,0225	0,0225	0,0225	0,0225	0,0225	0,0225	0,0225	0,0225	0,0225	0,0225
Himasthla_quissetensis_(Ca)_AVE_PP989147	0,1431	0,145	0,1453	0,1081	0,1157	0,1102	0,11	0,1139	0,0982	0,1179	0,1135	0,1226	0,1089	0,0978	0,1322	0,1322	0,0525	0,0562	0,0562	0,0562	0,0562	0,0562	0,0562	0,0562	0,0562	0,0551	0,0449	0,0262	0,0281	0,0375	0,0337	0,0206	0,0206	0,0206	0,0206	0,0206	0,0226	0,0227	0,0232	0,0225	0,0225	0,0225	0,0225	0,0225	0,0225	0,0225	0,0225	0,0225	0,0225
Himasthla_quissetensis_(Hq)_ARO_MN879357	0,1387	0,1406	0,1409	0,098	0,1059	0,1102	0,1	0,1041	0,0939	0,1082	0,1078	0,1194	0,1071	0,0915	0,1233	0,1233	0,0525	0,0563	0,0563	0,0563	0,0563	0,0563	0,0563	0,0563	0,0563	0,0563	0,0466	0,0272	0,0291	0,0388	0,033	0,0214	0,0214	0,0214	0,0214	0,0214	0,0233	0,0233	0,0233	0,0233	0,0233	0,0233	0,0233	0,0233	0,0233	0,0233	0,0233	0,0233	0,0233
Himasthla_quissetensis_(Ca)_AVE_PP989149	0,1381	0,1401	0,1404	0,0976	0,1055	0,1102	0,0996	0,1037	0,0935	0,1077	0,1074	0,1189	0,1066	0,0911	0,1228	0,1228	0,0523	0,0561	0,0561	0,0561	0,0561	0,0561	0,0561	0,0561	0,0561	0,0561	0,0464	0,0271	0,029	0,0387	0,0329	0,0213	0,0213	0,0213	0,0213	0,0213	0,0232	0,0232	0,0232	0,0232	0,0232	0,0232	0,0232	0,0232	0,0232	0,0232	0,0232	0,0232	0,0232
Himasthla_quissetensis_(Hq)_AVE_PP989150	0,1464	0,1485	0,1488	0,1053	0,1138	0,1145	0,1075	0,1118	0,1009	0,1096	0,1156	0,1279	0,115	0,0983	0,1322	0,1322	0,0563	0,0603	0,0603	0,0603	0,0603	0,0603	0,0603	0,0603	0,0603	0,0603	0,0499	0,0291	0,0312	0,0416	0,0353	0,0229	0,0229	0,0229	0,0229	0,0229	0,0249	0,0249	0,0249	0,0249	0,0249	0,0249	0,0249	0,0249	0,0249	0,0249	0,0249	0,0249	0,0249
Himasthla_quissetensis_(Hq)_ARC_PP989151	0,1528	0,155	0,1554	0,1101	0,119	0,1175	0,1124	0,117	0,1055	0,1147	0,1208	0,1335	0,1202	0,1027	0,1381	0,1381	0,0587	0,0629	0,0629	0,0629	0,0629	0,0629	0,0629	0,0629	0,0629	0,0629	0,0521	0,0304	0,0325	0,0434	0,0369	0,0239	0,0239	0,0239	0,0239	0,0239	0,026	0,026	0,026	0,026	0,026	0,026	0,026	0,026	0,026	0,026	0,026	0,026	0,026
Schikhobalotrema_sparisomae_FJ211223	0,1194	0,1213	0,1196	0,0955	0,0992	0,1008	0,0975	0,0975	0,0897	0,1014	0,1092	0,0899	0,0872	0,0799	0,1107	0,1107	0,0821	0,0838	0,0838	0,0838	0,0838	0,0838	0,0838	0,0838	0,0838	0,0794	0,0933	0,0933	0,0951	0,0933	0,0914	0,0933	0,0933	0,0933	0,0933	0,0933	0,0868	0,087	0,087	0,0918	0,0918	0,0918	0,0918	0,0918	0,0918	0,0918	0,0918	0,0918	0,0918
Trigonocephalotrema_sp._MG386263	0,1157	0,1175	0,1178	0,0916	0,0934	0,0945	0,0936	0,0916	0,076	0,0955	0,1015	0,0918	0,0911	0,0702	0,0973	0,0973	0,0802	0,0782	0,0782	0,0782	0,0782	0,0782	0,0782	0,0782	0,0782	0,0737	0,0933	0,0821	0,084	0,0858	0,084	0,0858	0,0858	0,0858	0,0858	0,0858	0,083	0,0832	0,0832	0,088	0,088	0,088	0,088	0,088	0,088	0,088	0,088	0,088	0,088
Rhipidocotyle_galeata_AY222119	0,1257	0,1313	0,1316	0,1176	0,1252	0,129	0,1196	0,1176	0,1137	0,1255	0,1111	0,1092	0,1085	0,0994	0,1202	0,1202	0,1126	0,1086	0,1086	0,1086	0,1086	0,1086	0,1086	0,1086	0,1086	0,1046	0,1124	0,1163	0,1182	0,1107	0,1107	0,1126	0,1126	0,1126	0,1126	0,1126	0,1021	0,1023	0,1027	0,1069	0,1069	0,1069	0,1069	0,1069	0,1069	0,1069	0,1069	0,1069	0,1069
Prosorhynchoides_sp._ON855056	0,137	0,1351	0,1353	0,1176	0,1252	0,129	0,1196	0,1216	0,1137	0,1255	0,1284	0,1281	0,126	0,117	0,1374	0,1374	0,137	0,1273	0,1273	0,1273	0,1273	0,1273	0,1273	0,1273	0,1273	0,1236	0,133	0,1332	0,1351	0,1313	0,1313	0,1313	0,1313	0,1313	0,1313	0,1313	0,1191	0,1193	0,1182	0,1238	0,1238	0,1238	0,1238	0,1238	0,1238	0,1238	0,1238	0,1238	0,1238
Prosorhynchoides_gracilescens_AJ228789	0,1407	0,1426	0,1429	0,1196	0,1292	0,1311	0,1216	0,1235	0,1157	0,1275	0,1284	0,1205	0,1202	0,1111	0,1298	0,1298	0,1426	0,133	0,133	0,133	0,133	0,133	0,133	0,133	0,133	0,1293	0,133	0,1332	0,1313	0,1351	0,1351	0,1351	0,1351	0,1351	0,1351	0,1351	0,1229	0,1231	0,1221	0,1276	0,1276	0,1276	0,1276	0,1276	0,1276	0,1276	0,1276	0,1276	0,1276
Prosorhynchoides_borealis_JN182208	0,1388	0,1407	0,141	0,1176	0,1272	0,129	0,1196	0,1216	0,1137	0,1255	0,1264	0,1186	0,1182	0,1092	0,1279	0,1279	0,1407	0,1311	0,1311	0,1311	0,1311	0,1311	0,1311	0,1311	0,1311	0,1274	0,1311	0,1313	0,1295	0,1332	0,1332	0,1332	0,1332	0,1332	0,1332	0,1332	0,121	0,1212	0,1202	0,1257	0,1257	0,1257	0,1257	0,1257	0,1257	0,1257	0,1257	0,1257	0,1257
Bucephalus_minimus_(Bm)_BUR_PP989156	0,1385	0,1442	0,1445	0,1187	0,1285	0,1329	0,1207	0,1187	0,1187	0,1268	0,1181	0,112	0,1056	0,0962	0,1157	0,1157	0,1308	0,1209	0,1209	0,1209	0,1209	0,1209	0,1209	0,1209	0,1209	0,1209	0,1267	0,125	0,1269	0,1308	0,1288	0,1231	0,1231	0,1231	0,1231	0,1231	0,1231	0,1231	0,1238	0,1231	0,1231	0,1231	0,1231	0,1231	0,1231	0,1231	0,1231	0,1231	0,1231
Bucephalus_minimus_(Bm)_NOI_PP989157	0,1434	0,1495	0,1498	0,1229	0,1332	0,134	0,125	0,1229	0,125	0,1314	0,1242	0,1176	0,1111	0,1013	0,1216	0,1216	0,1374	0,127	0,127	0,127	0,127	0,127	0,127	0,127	0,127	0,127	0,1331	0,1313	0,1333	0,1374	0,1354	0,1293	0,1293	0,1293	0,1293	0,1293	0,1293	0,1293	0,1293	0,1293	0,1293	0,1293	0,1293	0,1293	0,1293	0,1293	0,1293	0,1293	0,1293
Bucephalus_minimus_(Bm)_ARC_PP989158	0,1386	0,1442	0,1445	0,1194	0,1289	0,1329	0,1213	0,1194	0,1155	0,1272	0,1226	0,109	0,1105	0,0994	0,1221	0,1221	0,133	0,1234	0,1234	0,1234	0,1234	0,1234	0,1234	0,1234	0,1234	0,1195	0,1308	0,1292	0,1311	0,1348	0,1348	0,1273	0,1273	0,1273	0,1273	0,1273	0,1226	0,1229	0,1238	0,1273	0,1273	0,1273	0,1273	0,1273	0,1273	0,1273	0,1273	0,1273	0,1273
Bucephalus_minimus_(Bm)_BSO_PP989159	0,1386	0,1442	0,1445	0,1194	0,1289	0,1329	0,1213	0,1194	0,1155	0,1272	0,1226	0,109	0,1105	0,0994	0,1221	0,1221	0,133	0,1234	0,1234	0,1234	0,1234	0,1234	0,1234	0,1234	0,1234	0,1195	0,1308	0,1292	0,1311	0,1348	0,1348	0,1273	0,1273	0,1273	0,1273	0,1273	0,1226	0,1229	0,1238	0,1273	0,1273	0,1273	0,1273	0,1273	0,1273	0,1273	0,1273	0,1273	0,1273
Bucephalus_minimus_(Bm)_BSO_PP989160	0,1386	0,1442	0,1445	0,1194	0,1289	0,1329	0,1213	0,1194	0,1155	0,1272	0,1226	0,109	0,1105	0,0994	0,1221	0,1221	0,133	0,1234	0,1234	0,1234	0,1234	0,1234	0,1234	0,1234	0,1234	0,1195	0,1308	0,1292	0,1311	0,1348	0,1348	0,1273	0,1273	0,1273	0,1273	0,1273	0,1226	0,1229	0,1238	0,1273	0,1273	0,1273	0,1273	0,1273	0,1273	0,1273	0,1273	0,1273	0,1273
Bucephalus_minimus_(Bm)_BSO_PP989161	0,1386	0,1442	0,1445	0,1194	0,1289	0,1329	0,1213	0,1194	0,1155	0,1272	0,1226	0,109	0,1105	0,0994	0,1221	0,1221	0,133	0,1234	0,1234	0,1234	0,1234	0,1234	0,1234	0,1234	0,1234	0,1195	0,1308	0,1292	0,1311	0,1348	0,1348	0,1273	0,1273	0,1273	0,1273	0,1273	0,1226	0,1229	0,1238	0,1273	0,1273	0,1273	0,1273	0,1273	0,1273	0,1273	0,1273	0,1273	0,1273
Bucephalus_minimus_(Bm)_BSO_PP989162	0,1386	0,1442	0,1445	0,1194	0,1289	0,1329	0,1213	0,1194	0,1155	0,1272	0,1226	0,109	0,1105	0,0994	0,1221	0,1221	0,133	0,1234	0,1234	0,1234	0,1234	0,1234	0,1234	0,1234	0,1234	0,1195	0,1308	0,1292	0,1311	0,1348	0,1348	0,1273	0,1273	0,1273	0,1273	0,1273	0,1226	0,1229	0,1238	0,1273	0,1273	0,1273	0,1273	0,1273	0,1273	0,1273	0,1273	0,1273	0,1273
Bucephalus_minimus_(Bm)_DEE_PP989163	0,1386	0,1442	0,1445	0,1194	0,1289	0,1329	0,1213	0,1194	0,1155	0,1272	0,1226	0,109	0,1105	0,0994	0,1221	0,1221	0,133	0,1234	0,1234	0,1234	0,1234	0,1234	0,1234	0,1234	0,1234	0,1195	0,1308	0,1292	0,1311	0,1348	0,1348	0,1273	0,1273	0,1273	0,1273	0,1273	0,1226	0,1229	0,1238	0,1273	0,1273	0,1273	0,1273	0,1273	0,1273	0,1273	0,1273	0,1273	0,1273
Bucephalus_minimus_(Bm)_DEE_PP989164	0,1386	0,1442	0,1445	0,1194	0,1289	0,1329	0,1213	0,1194	0,1155	0,1272	0,1226	0,109	0,1105	0,0994	0,1221	0,1221	0,133	0,1234	0,1234	0,1234	0,1234	0,1234	0,1234	0,1234	0,1234	0,1195	0,1308	0,1292	0,1311	0,1348	0,1348	0,1273	0,1273	0,1273	0,1273	0,1273	0,1226	0,1229	0,1238	0,1273	0,1273	0,1273	0,1273	0,1273	0,1273	0,1273	0,1273	0,1273	0,1273
Bucephalus_minimus_(Bm)_BSO_PP989165	0,1386	0,1442	0,1445	0,1194	0,1289	0,1329	0,1213	0,1194	0,1155	0,1272	0,1226	0,109	0,1105	0,0994	0,1221	0,1221	0,133	0,1234	0,1234	0,1234	0,1234	0,1234	0,1234	0,1234	0,1234	0,1195	0,1308	0,1292	0,1311	0,1348	0,1348	0,1273	0,1273	0,1273	0,1273	0,1273	0,1226	0,1229	0,1238	0,1273	0,1273	0,1273	0,1273	0,1273	0,1273	0,1273	0,1273	0,1273	0,1273
Bucephalus_minimus_(Bm)_BSO_PP989166	0,1386	0,1442	0,1445	0,1194	0,1289	0,1329	0,1213	0,1194	0,1155	0,1272	0,1226	0,109	0,1105	0,0994	0,1221	0,1221	0,133	0,1234	0,1234	0,1234	0,1234	0,1234	0,1234	0,1234	0,1234	0,1195	0,1308	0,1292	0,1311	0,1348	0,1348	0,1273	0,1273	0,1273	0,1273	0,1273	0,1226	0,1229	0,1238	0,1273	0,1273	0,1273	0,1273	0,1273	0,1273	0,1273	0,1273	0,1273	0,1273
Bucephalus_minimus_(Bm)_BSO_PP989167	0,1386	0,1442	0,1445	0,1194	0,1289	0,1329	0,1213	0,1194	0,1155	0,1272	0,1226	0,109	0,1105	0,0994	0,1221	0,1221	0,133	0,1234	0,1234	0,1234	0,1234	0,1234	0,1234	0,1234	0,1234	0,1195	0,1308	0,1292	0,1311	0,1348	0,1348	0,1273	0,1273	0,1273	0,1273	0,1273	0,1226	0,1229	0,1238	0,1273	0,1273	0,1273	0,1273	0,1273	0,1273	0,1273	0,1273	0,1273	0,1273
Bucephalus_minimus_(Bm)_BSO_PP989168	0,1386	0,1442	0,1445	0,1194	0,1289	0,1329	0,1213	0,1194	0,1155	0,1272	0,1226	0,109	0,1105	0,0994	0,1221	0,1221	0,133	0,1234	0,1234	0,1234	0,1234	0,1234	0,1234	0,1234	0,1234	0,1195	0,1308	0,1292	0,1311	0,1348	0,1348	0,1273	0,1273	0,1273	0,1273	0,1273	0,1226	0,1229	0,1238	0,1273	0,1273	0,1273	0,1273	0,1273	0,1273	0,1273	0,1273	0,1273	0,1273
Bucephalus_minimus_(Bm)_BSO_PP989169	0,1386	0,1442	0,1445	0,1194	0,1289	0,1329	0,1213	0,1194	0,1155	0,1272	0,1226	0,109	0,1105	0,0994	0,1221	0,1221	0,133	0,1234	0,1234	0,1234	0,1234	0,1234	0,1234	0,1234	0,1234	0,1195	0,1308	0,1292	0,1311	0,1348	0,1348	0,1273	0,1273	0,1273	0,1273	0,1273	0,1226	0,1229	0,1238	0,1273	0,1273	0,1273	0,1273	0,1273	0,1273	0,1273	0,1273	0,1273	0,1273
Bucephalus_minimus_(Bm)_WAS_PP989170	0,1386	0,1442	0,1445	0,1194	0,1289	0,1329	0,1213	0,1194	0,1155	0,1272	0,1226	0,109	0,1105	0,0994	0,1221	0,1221	0,133	0,1234	0,1234	0,1234	0,1234	0,1234	0,1234	0,1234	0,1234	0,1195	0,1308	0,1292	0,1311	0,1348	0,1348	0,1273	0,1273	0,1273	0,1273	0,1273	0,1226	0,1229	0,1238	0,1273	0,1273	0,1273	0,1273	0,1273	0,1273	0,1273	0,1273	0,1273	0,1273
Bucephalus_minimus_(Bm)_BUR_PP989171	0,1386	0,1442	0,1445	0,1194	0,1289	0,1329	0,1213	0,1194	0,1155	0,1272	0,1226	0,109	0,1105	0,0994	0,1221	0,1221	0,133	0,1234	0,1234	0,1234	0,1234	0,1234	0,1234	0,1234	0,1234	0,1195	0,1308	0,1292	0,1311	0,1348	0,1348	0,1273	0,1273	0,1273	0,1273	0,1273	0,1226	0,1229	0,1238	0,1273	0,1273	0,1273	0,1273	0,1273	0,1273	0,1273	0,1273	0,1273	0,1273
Bucephalus_minimus_(Bm)_AVE_PP989172	0,1402	0,1458	0,1461	0,1208	0,1304	0,1346	0,1228	0,1208	0,1168	0,1287	0,124	0,1103	0,1118	0,1006	0,1236	0,1236	0,1345	0,1248	0,1248	0,1248	0,1248	0,1248	0,1248	0,1248	0,1248	0,1209	0,1323	0,1307	0,1326	0,1364	0,1364	0,1288	0,1288	0,1288	0,1288	0,1288	0,124	0,1243	0,1252	0,1288	0,1288	0,1288	0,1288	0,1288	0,1288	0,1288	0,1288	0,1288	0,1288
Bucephalus_minimus_(Bm)_WAS_MN879354	0,1525	0,159	0,1594	0,133	0,1442	0,1429	0,1353	0,133	0,1353	0,1353	0,1342	0,1269	0,1202	0,1096	0,1314	0,1314	0,1481	0,137	0,137	0,137	0,137	0,137	0,137	0,137	0,137	0,137	0,1435	0,1416	0,1438	0,1481	0,146	0,1394	0,1394	0,1394	0,1394	0,1394	0,1394	0,1394	0,1394	0,1394	0,1394	0,1394	0,1394	0,1394	0,1394	0,1394	0,1394	0,1394	0,1394
Renicola_parvicaudatus_(Rp)_ARC_PP989174	0,1528	0,1528	0,1528	0,1311	0,1348	0,1266	0,1331	0,1311	0,1272	0,1389	0,1415	0,1407	0,128	0,122	0,1375	0,1375	0,124	0,1257	0,1257	0,1257	0,1257	0,1257	0,1257	0,1257	0,1257	0,1218	0,1202	0,1219	0,1219	0,1257	0,1219	0,1238	0,1238	0,1238	0,1238	0,1238	0,1272	0,1255	0,1205	0,1301	0,1301	0,1301	0,1301	0,1301	0,1301	0,1301	0,1301	0,1301	0,1301
Renicola_sp._AY222155	0,1609	0,1609	0,1609	0,135	0,1387	0,1308	0,137	0,1331	0,1233	0,1389	0,1437	0,1467	0,1361	0,1262	0,1437	0,1437	0,1282	0,1298	0,1298	0,1298	0,1298	0,1298	0,1298	0,1298	0,1298	0,126	0,1223	0,124	0,124	0,1279	0,124	0,1221	0,1221	0,1221	0,1221	0,1221	0,1294	0,1297	0,1247	0,1342	0,1342	0,1342	0,1342	0,1342	0,1342	0,1342	0,1342	0,1342	0,1342
Pachypsolus_irroratus_AJ287554	0,1267	0,1287	0,1287	0,1078	0,1137	0,1081	0,1098	0,1098	0,098	0,1176	0,103	0,1107	0,1071	0,0992	0,1129	0,1129	0,0859	0,0858	0,0858	0,0858	0,0858	0,0858	0,0858	0,0858	0,0858	0,0871	0,0801	0,0877	0,0877	0,0877	0,0897	0,0877	0,0877	0,0877	0,0877	0,0877	0,0868	0,087	0,085	0,0881	0,0881	0,0881	0,0881	0,0881	0,0881	0,0881	0,0881	0,0881	0,0881
Tanaisia_fedtschenkoi_AY222154	0,1401	0,142	0,142	0,1115	0,1135	0,1057	0,1135	0,1115	0,1037	0,1194	0,1206	0,1221	0,1129	0,1069	0,1126	0,1126	0,0975	0,1031	0,1031	0,1031	0,1031	0,1031	0,1031	0,1031	0,1031	0,1008	0,1072	0,1109	0,1109	0,1089	0,1089	0,1031	0,1031	0,1031	0,1031	0,1031	0,1083	0,1065	0,101	0,1113	0,1113	0,1113	0,1113	0,1113	0,1113	0,1113	0,1113	0,1113	0,1113
Paratanaisia_bragai_JX231100	0,142	0,144	0,144	0,1155	0,1174	0,1099	0,1174	0,1155	0,1076	0,1233	0,1166	0,1182	0,1109	0,099	0,1067	0,1067	0,0994	0,1051	0,1051	0,1051	0,1051	0,1051	0,1051	0,1051	0,1051	0,1028	0,1033	0,1128	0,1128	0,1128	0,1128	0,107	0,107	0,107	0,107	0,107	0,1063	0,1045	0,099	0,1094	0,1094	0,1094	0,1094	0,1094	0,1094	0,1094	0,1094	0,1094	0,1094
Gymnophalloides_seoi_JQ955636	0,1176	0,1233	0,1236	0,1208	0,1225	0,1258	0,1228	0,1228	0,1089	0,1267	0,1096	0,099	0,1068	0,0959	0,113	0,113	0,1139	0,1023	0,1023	0,1023	0,1023	0,1023	0,1023	0,1023	0,1023	0,0998	0,1136	0,112	0,1139	0,1195	0,1252	0,1063	0,1063	0,1063	0,1063	0,1063	0,1088	0,109	0,1115	0,1139	0,1139	0,1139	0,1139	0,1139	0,1139	0,1139	0,1139	0,1139	0,1139
Gymnophallus_minutus_(Gf)_ARO_PP989175	0,1035	0,1077	0,1079	0,1215	0,1299	0,1307	0,1236	0,1302	0,115	0,1302	0,1197	0,1143	0,1125	0,1049	0,113	0,113	0,1325	0,126	0,126	0,126	0,126	0,126	0,126	0,126	0,126	0,126	0,1322	0,1346	0,1366	0,1408	0,1408	0,1284	0,1284	0,1284	0,1284	0,1284	0,1366	0,1366	0,1366	0,1366	0,1366	0,1366	0,1366	0,1366	0,1366	0,1366	0,1366	0,1366	0,1366
Gymnophallus_minutus_(Gm)_ARC_PP989176	0,1023	0,1061	0,1063	0,1186	0,1262	0,1279	0,1206	0,1265	0,1067	0,1265	0,1152	0,1065	0,1124	0,1035	0,1147	0,1147	0,125	0,1191	0,1191	0,1191	0,1191	0,1191	0,1191	0,1191	0,1191	0,1171	0,1267	0,1288	0,1307	0,1345	0,1364	0,1231	0,1231	0,1231	0,1231	0,1231	0,126	0,1262	0,1292	0,1307	0,1307	0,1307	0,1307	0,1307	0,1307	0,1307	0,1307	0,1307	0,1307
Gymnophallus_minutus_(Gm)_DEE_PP989177	0,1004	0,1042	0,1044	0,1166	0,1243	0,1258	0,1186	0,1245	0,1047	0,1245	0,1132	0,1046	0,1105	0,1016	0,1128	0,1128	0,1231	0,1172	0,1172	0,1172	0,1172	0,1172	0,1172	0,1172	0,1172	0,1152	0,1248	0,1269	0,1288	0,1326	0,1345	0,1212	0,1212	0,1212	0,1212	0,1212	0,124	0,1243	0,1272	0,1288	0,1288	0,1288	0,1288	0,1288	0,1288	0,1288	0,1288	0,1288	0,1288
Gymnophallus_minutus_(Gf)_DEE_PP989178	0,1004	0,1042	0,1044	0,1166	0,1243	0,1258	0,1186	0,1245	0,1047	0,1245	0,1132	0,1046	0,1105	0,1016	0,1128	0,1128	0,1231	0,1172	0,1172	0,1172	0,1172	0,1172	0,1172	0,1172	0,1172	0,1152	0,1248	0,1269	0,1288	0,1326	0,1345	0,1212	0,1212	0,1212	0,1212	0,1212	0,124	0,1243	0,1272	0,1288	0,1288	0,1288	0,1288	0,1288	0,1288	0,1288	0,1288	0,1288	0,1288
Gymnophallus_minutus_(Gf)_DEE_PP989179	0,1004	0,1042	0,1044	0,1166	0,1243	0,1258	0,1186	0,1245	0,1047	0,1245	0,1132	0,1046	0,1105	0,1016	0,1128	0,1128	0,1231	0,1172	0,1172	0,1172	0,1172	0,1172	0,1172	0,1172	0,1172	0,1152	0,1248	0,1269	0,1288	0,1326	0,1345	0,1212	0,1212	0,1212	0,1212	0,1212	0,124	0,1243	0,1272	0,1288	0,1288	0,1288	0,1288	0,1288	0,1288	0,1288	0,1288	0,1288	0,1288
Gymnophallus_minutus_(Gf)_DEE_PP989180	0,1004	0,1042	0,1044	0,1166	0,1243	0,1258	0,1186	0,1245	0,1047	0,1245	0,1132	0,1046	0,1105	0,1016	0,1128	0,1128	0,1231	0,1172	0,1172	0,1172	0,1172	0,1172	0,1172	0,1172	0,1172	0,1152	0,1248	0,1269	0,1288	0,1326	0,1345	0,1212	0,1212	0,1212	0,1212	0,1212	0,124	0,1243	0,1272	0,1288	0,1288	0,1288	0,1288	0,1288	0,1288	0,1288	0,1288	0,1288	0,1288
Gymnophallus_minutus_(Gm)_DUN_PP989181	0,1004	0,1042	0,1044	0,1166	0,1243	0,1258	0,1186	0,1245	0,1047	0,1245	0,1132	0,1046	0,1105	0,1016	0,1128	0,1128	0,1231	0,1172	0,1172	0,1172	0,1172	0,1172	0,1172	0,1172	0,1172	0,1152	0,1248	0,1269	0,1288	0,1326	0,1345	0,1212	0,1212	0,1212	0,1212	0,1212	0,124	0,1243	0,1272	0,1288	0,1288	0,1288	0,1288	0,1288	0,1288	0,1288	0,1288	0,1288	0,1288
Gymnophallus_minutus_(Gf)_DUN_PP989182	0,1004	0,1042	0,1044	0,1166	0,1243	0,1258	0,1186	0,1245	0,1047	0,1245	0,1132	0,1046	0,1105	0,1016	0,1128	0,1128	0,1231	0,1172	0,1172	0,1172	0,1172	0,1172	0,1172	0,1172	0,1172	0,1152	0,1248	0,1269	0,1288	0,1326	0,1345	0,1212	0,1212	0,1212	0,1212	0,1212	0,124	0,1243	0,1272	0,1288	0,1288	0,1288	0,1288	0,1288	0,1288	0,1288	0,1288	0,1288	0,1288
Gymnophallus_minutus_(Gm)_DUN_PP989183	0,1004	0,1042	0,1044	0,1166	0,1243	0,1258	0,1186	0,1245	0,1047	0,1245	0,1132	0,1046	0,1105	0,1016	0,1128	0,1128	0,1231	0,1172	0,1172	0,1172	0,1172	0,1172	0,1172	0,1172	0,1172	0,1152	0,1248	0,1269	0,1288	0,1326	0,1345	0,1212	0,1212	0,1212	0,1212	0,1212	0,124	0,1243	0,1272	0,1288	0,1288	0,1288	0,1288	0,1288	0,1288	0,1288	0,1288	0,1288	0,1288
Gymnophallus_minutus_(Gf)_DUN_PP989184	0,1004	0,1042	0,1044	0,1166	0,1243	0,1258	0,1186	0,1245	0,1047	0,1245	0,1132	0,1046	0,1105	0,1016	0,1128	0,1128	0,1231	0,1172	0,1172	0,1172	0,1172	0,1172	0,1172	0,1172	0,1172	0,1152	0,1248	0,1269	0,1288	0,1326	0,1345	0,1212	0,1212	0,1212	0,1212	0,1212	0,124	0,1243	0,1272	0,1288	0,1288	0,1288	0,1288	0,1288	0,1288	0,1288	0,1288	0,1288	0,1288
Gymnophallus_minutus_(Gm)_DUN_PP989185	0,1004	0,1042	0,1044	0,1166	0,1243	0,1258	0,1186	0,1245	0,1047	0,1245	0,1132	0,1046	0,1105	0,1016	0,1128	0,1128	0,1231	0,1172	0,1172	0,1172	0,1172	0,1172	0,1172	0,1172	0,1172	0,1152	0,1248	0,1269	0,1288	0,1326	0,1345	0,1212	0,1212	0,1212	0,1212	0,1212	0,124	0,1243	0,1272	0,1288	0,1288	0,1288	0,1288	0,1288	0,1288	0,1288	0,1288	0,1288	0,1288
Gymnophallus_minutus_(Gm)_ARO_PP989186	0,1004	0,1042	0,1044	0,1166	0,1243	0,1258	0,1186	0,1245	0,1047	0,1245	0,1132	0,1046	0,1105	0,1016	0,1128	0,1128	0,1231	0,1172	0,1172	0,1172	0,1172	0,1172	0,1172	0,1172	0,1172	0,1152	0,1248	0,1269	0,1288	0,1326	0,1345	0,1212	0,1212	0,1212	0,1212	0,1212	0,124	0,1243	0,1272	0,1288	0,1288	0,1288	0,1288	0,1288	0,1288	0,1288	0,1288	0,1288	0,1288
Gymnophallus_minutus_(Gm)_ARO_PP989187	0,1004	0,1042	0,1044	0,1166	0,1243	0,1258	0,1186	0,1245	0,1047	0,1245	0,1132	0,1046	0,1105	0,1016	0,1128	0,1128	0,1231	0,1172	0,1172	0,1172	0,1172	0,1172	0,1172	0,1172	0,1172	0,1152	0,1248	0,1269	0,1288	0,1326	0,1345	0,1212	0,1212	0,1212	0,1212	0,1212	0,124	0,1243	0,1272	0,1288	0,1288	0,1288	0,1288	0,1288	0,1288	0,1288	0,1288	0,1288	0,1288
Gymnophallus_minutus_(Gm)_NOI_PP989188	0,1004	0,1042	0,1044	0,1166	0,1243	0,1258	0,1186	0,1245	0,1047	0,1245	0,1132	0,1046	0,1105	0,1016	0,1128	0,1128	0,1231	0,1172	0,1172	0,1172	0,1172	0,1172	0,1172	0,1172	0,1172	0,1152	0,1248	0,1269	0,1288	0,1326	0,1345	0,1212	0,1212	0,1212	0,1212	0,1212	0,124	0,1243	0,1272	0,1288	0,1288	0,1288	0,1288	0,1288	0,1288	0,1288	0,1288	0,1288	0,1288
Gymnophallus_minutus_(Gm)_AVE_PP989189	0,1004	0,1042	0,1044	0,1166	0,1243	0,1258	0,1186	0,1245	0,1047	0,1245	0,1132	0,1046	0,1105	0,1016	0,1128	0,1128	0,1231	0,1172	0,1172	0,1172	0,1172	0,1172	0,1172	0,1172	0,1172	0,1152	0,1248	0,1269	0,1288	0,1326	0,1345	0,1212	0,1212	0,1212	0,1212	0,1212	0,124	0,1243	0,1272	0,1288	0,1288	0,1288	0,1288	0,1288	0,1288	0,1288	0,1288	0,1288	0,1288
Gymnophallus_minutus_(Gm)_BSO_PP989190	0,1004	0,1042	0,1044	0,1166	0,1243	0,1258	0,1186	0,1245	0,1047	0,1245	0,1132	0,1046	0,1105	0,1016	0,1128	0,1128	0,1231	0,1172	0,1172	0,1172	0,1172	0,1172	0,1172	0,1172	0,1172	0,1152	0,1248	0,1269	0,1288	0,1326	0,1345	0,1212	0,1212	0,1212	0,1212	0,1212	0,124	0,1243	0,1272	0,1288	0,1288	0,1288	0,1288	0,1288	0,1288	0,1288	0,1288	0,1288	0,1288
Gymnophallus_minutus_(Gm)_ARC_PP989191	0,1004	0,1042	0,1044	0,1166	0,1243	0,1258	0,1186	0,1245	0,1047	0,1245	0,1132	0,1046	0,1105	0,1016	0,1128	0,1128	0,1231	0,1172	0,1172	0,1172	0,1172	0,1172	0,1172	0,1172	0,1172	0,1152	0,1248	0,1269	0,1288	0,1326	0,1345	0,1212	0,1212	0,1212	0,1212	0,1212	0,124	0,1243	0,1272	0,1288	0,1288	0,1288	0,1288	0,1288	0,1288	0,1288	0,1288	0,1288	0,1288
Gymnophallus_minutus_(Gf)_BSO_PP989192	0,1004	0,1042	0,1044	0,1166	0,1243	0,1258	0,1186	0,1245	0,1047	0,1245	0,1132	0,1046	0,1105	0,1016	0,1128	0,1128	0,1231	0,1172	0,1172	0,1172	0,1172	0,1172	0,1172	0,1172	0,1172	0,1152	0,1248	0,1269	0,1288	0,1326	0,1345	0,1212	0,1212	0,1212	0,1212	0,1212	0,124	0,1243	0,1272	0,1288	0,1288	0,1288	0,1288	0,1288	0,1288	0,1288	0,1288	0,1288	0,1288
Gymnophallus_minutus_(Gf)_ARC_PP989193	0,1004	0,1042	0,1044	0,1166	0,1243	0,1258	0,1186	0,1245	0,1047	0,1245	0,1132	0,1046	0,1105	0,1016	0,1128	0,1128	0,1231	0,1172	0,1172	0,1172	0,1172	0,1172	0,1172	0,1172	0,1172	0,1152	0,1248	0,1269	0,1288	0,1326	0,1345	0,1212	0,1212	0,1212	0,1212	0,1212	0,124	0,1243	0,1272	0,1288	0,1288	0,1288	0,1288	0,1288	0,1288	0,1288	0,1288	0,1288	0,1288
Gymnophallus_minutus_(Gm)_ARC_PP989194	0,1004	0,1042	0,1044	0,1166	0,1243	0,1258	0,1186	0,1245	0,1047	0,1245	0,1132	0,1046	0,1105	0,1016	0,1128	0,1128	0,1231	0,1172	0,1172	0,1172	0,1172	0,1172	0,1172	0,1172	0,1172	0,1152	0,1248	0,1269	0,1288	0,1326	0,1345	0,1212	0,1212	0,1212	0,1212	0,1212	0,124	0,1243	0,1272	0,1288	0,1288	0,1288	0,1288	0,1288	0,1288	0,1288	0,1288	0,1288	0,1288
Gymnophallus_minutus_(Gm)_BUR_PP989195	0,1004	0,1042	0,1044	0,1166	0,1243	0,1258	0,1186	0,1245	0,1047	0,1245	0,1132	0,1046	0,1105	0,1016	0,1128	0,1128	0,1231	0,1172	0,1172	0,1172	0,1172	0,1172	0,1172	0,1172	0,1172	0,1152	0,1248	0,1269	0,1288	0,1326	0,1345	0,1212	0,1212	0,1212	0,1212	0,1212	0,124	0,1243	0,1272	0,1288	0,1288	0,1288	0,1288	0,1288	0,1288	0,1288	0,1288	0,1288	0,1288
Gymnophallus_minutus_(Gm)_ARO_MN879355	0,0957	0,0996	0,0998	0,1122	0,1202	0,1258	0,1143	0,1204	0,1061	0,1204	0,1109	0,1059	0,104	0,0968	0,1045	0,1045	0,123	0,117	0,117	0,117	0,117	0,117	0,117	0,117	0,117	0,117	0,1228	0,125	0,127	0,1309	0,1309	0,1191	0,1191	0,1191	0,1191	0,1191	0,127	0,127	0,1272	0,127	0,127	0,127	0,127	0,127	0,127	0,127	0,127	0,127	0,127
Gymnophallus_minutus_(Gm)_ARO_PP989197	0,0957	0,0996	0,0998	0,1122	0,1202	0,1258	0,1143	0,1204	0,1061	0,1204	0,1109	0,1059	0,104	0,0968	0,1045	0,1045	0,123	0,117	0,117	0,117	0,117	0,117	0,117	0,117	0,117	0,117	0,1228	0,125	0,127	0,1309	0,1309	0,1191	0,1191	0,1191	0,1191	0,1191	0,127	0,127	0,1272	0,127	0,127	0,127	0,127	0,127	0,127	0,127	0,127	0,127	0,127
Gymnophallus_minutus_(Gm)_DUN_PP989198	0,0963	0,1002	0,1004	0,1129	0,1209	0,1258	0,115	0,1211	0,1068	0,1211	0,1116	0,1065	0,1046	0,0974	0,1052	0,1052	0,1238	0,1176	0,1176	0,1176	0,1176	0,1176	0,1176	0,1176	0,1176	0,1176	0,1235	0,1257	0,1277	0,1316	0,1316	0,1198	0,1198	0,1198	0,1198	0,1198	0,1277	0,1277	0,1277	0,1277	0,1277	0,1277	0,1277	0,1277	0,1277	0,1277	0,1277	0,1277	0,1277
Gymnophallus_minutus_(Gm)_DUN_PP989199	0,0965	0,1004	0,1006	0,1132	0,1211	0,1258	0,1152	0,1214	0,107	0,1214	0,1118	0,1067	0,1048	0,0976	0,1054	0,1054	0,124	0,1179	0,1179	0,1179	0,1179	0,1179	0,1179	0,1179	0,1179	0,1179	0,1238	0,126	0,128	0,1319	0,1319	0,1201	0,1201	0,1201	0,1201	0,1201	0,128	0,128	0,128	0,128	0,128	0,128	0,128	0,128	0,128	0,128	0,128	0,128	0,128
Gymnophallus_minutus_(Gm)_DEE_PP989200	0,1004	0,1045	0,1047	0,118	0,1263	0,1272	0,1202	0,1266	0,1116	0,1266	0,1164	0,1111	0,1092	0,1017	0,1097	0,1097	0,1291	0,1227	0,1227	0,1227	0,1227	0,1227	0,1227	0,1227	0,1227	0,1227	0,1288	0,1311	0,1332	0,1373	0,1373	0,125	0,125	0,125	0,125	0,125	0,1332	0,1332	0,1332	0,1332	0,1332	0,1332	0,1332	0,1332	0,1332	0,1332	0,1332	0,1332	0,1332
Gymnophallus_deliciosus_OM699016	0,1331	0,1388	0,139	0,1429	0,1485	0,152	0,1448	0,1468	0,131	0,1508	0,1368	0,1298	0,1284	0,1157	0,1324	0,1324	0,1217	0,112	0,112	0,112	0,112	0,112	0,112	0,112	0,112	0,1098	0,1252	0,1274	0,1293	0,1293	0,135	0,1274	0,1274	0,1274	0,1274	0,1274	0,1284	0,1286	0,1316	0,1331	0,1331	0,1331	0,1331	0,1331	0,1331	0,1331	0,1331	0,1331	0,1331
Gymnophallidae_undet._(Gc)_BSO_PP989201	0,1117	0,1174	0,1176	0,1206	0,1243	0,1258	0,1225	0,1285	0,1087	0,1285	0,1036	0,1027	0,1008	0,0918	0,1052	0,1052	0,1136	0,104	0,104	0,104	0,104	0,104	0,104	0,104	0,104	0,1017	0,1134	0,108	0,1098	0,1136	0,1193	0,1042	0,1042	0,1042	0,1042	0,1042	0,1088	0,109	0,1115	0,1136	0,1136	0,1136	0,1136	0,1136	0,1136	0,1136	0,1136	0,1136	0,1136
Gymnophallus_bursicola_OP965545	0,1136	0,1193	0,1195	0,1225	0,1262	0,1279	0,1245	0,1304	0,1107	0,1304	0,1017	0,1046	0,1027	0,0938	0,1071	0,1071	0,1155	0,1059	0,1059	0,1059	0,1059	0,1059	0,1059	0,1059	0,1059	0,1036	0,1153	0,1098	0,1117	0,1155	0,1212	0,1061	0,1061	0,1061	0,1061	0,1061	0,1107	0,1109	0,1135	0,1155	0,1155	0,1155	0,1155	0,1155	0,1155	0,1155	0,1155	0,1155	0,1155
Gymnophallus_bursicola_OQ378338	0,1212	0,1269	0,1271	0,1265	0,1302	0,1322	0,1285	0,1344	0,1146	0,1344	0,1094	0,1084	0,1105	0,1016	0,1147	0,1147	0,1212	0,1115	0,1115	0,1115	0,1115	0,1115	0,1115	0,1115	0,1115	0,1094	0,121	0,1155	0,1174	0,1212	0,1269	0,1117	0,1117	0,1117	0,1117	0,1117	0,1164	0,1166	0,1194	0,1212	0,1212	0,1212	0,1212	0,1212	0,1212	0,1212	0,1212	0,1212	0,1212
Gymnophallus_bursicola_OP965543	0,1222	0,1283	0,1285	0,1321	0,136	0,1364	0,1342	0,1405	0,1258	0,1405	0,1118	0,1187	0,1088	0,1014	0,1113	0,1113	0,1283	0,118	0,118	0,118	0,118	0,118	0,118	0,118	0,118	0,118	0,126	0,1202	0,1222	0,1263	0,1303	0,1162	0,1162	0,1162	0,1162	0,1162	0,1263	0,1263	0,1263	0,1263	0,1263	0,1263	0,1263	0,1263	0,1263	0,1263	0,1263	0,1263	0,1263
Gymnophallus_choledochus_(Gc)_ARC_PP989202	0,1115	0,1172	0,1174	0,1203	0,126	0,1277	0,1223	0,1243	0,1085	0,1282	0,1113	0,1139	0,1027	0,0938	0,1109	0,1109	0,104	0,0943	0,0943	0,0943	0,0943	0,0943	0,0943	0,0943	0,0943	0,092	0,1038	0,1059	0,1078	0,1078	0,1134	0,1059	0,1059	0,1059	0,1059	0,1059	0,1067	0,1069	0,1094	0,1115	0,1115	0,1115	0,1115	0,1115	0,1115	0,1115	0,1115	0,1115	0,1115
Gymnophallus_choledochus_(Gc)_WAS_PP989203	0,1115	0,1172	0,1174	0,1203	0,126	0,1277	0,1223	0,1243	0,1085	0,1282	0,1113	0,1139	0,1027	0,0938	0,1109	0,1109	0,104	0,0943	0,0943	0,0943	0,0943	0,0943	0,0943	0,0943	0,0943	0,092	0,1038	0,1059	0,1078	0,1078	0,1134	0,1059	0,1059	0,1059	0,1059	0,1059	0,1067	0,1069	0,1094	0,1115	0,1115	0,1115	0,1115	0,1115	0,1115	0,1115	0,1115	0,1115	0,1115
Gymnophallus_choledochus_(Gc)_WAS_MN544854	0,1115	0,1172	0,1174	0,1203	0,126	0,1277	0,1223	0,1243	0,1085	0,1282	0,1113	0,1139	0,1027	0,0938	0,1109	0,1109	0,104	0,0943	0,0943	0,0943	0,0943	0,0943	0,0943	0,0943	0,0943	0,092	0,1038	0,1059	0,1078	0,1078	0,1134	0,1059	0,1059	0,1059	0,1059	0,1059	0,1067	0,1069	0,1094	0,1115	0,1115	0,1115	0,1115	0,1115	0,1115	0,1115	0,1115	0,1115	0,1115
Gymnophallus_choledochus_(Gc)_WAS_PP989205	0,1128	0,1185	0,1188	0,1218	0,1275	0,1293	0,1238	0,1257	0,1098	0,1297	0,1126	0,1152	0,1039	0,0949	0,1122	0,1122	0,1052	0,0954	0,0954	0,0954	0,0954	0,0954	0,0954	0,0954	0,0954	0,093	0,105	0,1071	0,109	0,109	0,1147	0,1071	0,1071	0,1071	0,1071	0,1071	0,1079	0,1081	0,1107	0,1128	0,1128	0,1128	0,1128	0,1128	0,1128	0,1128	0,1128	0,1128	0,1128
Zoogonidae_undet._(Db)_AVE_PP989206	0,1471	0,1471	0,1471	0,1392	0,1488	0,1416	0,1412	0,1511	0,1272	0,1471	0,142	0,1328	0,1302	0,1206	0,14	0,14	0,1238	0,1235	0,1235	0,1235	0,1235	0,1235	0,1235	0,1235	0,1235	0,1255	0,1235	0,1294	0,1294	0,1333	0,1333	0,1294	0,1294	0,1294	0,1294	0,1294	0,1265	0,1267	0,1258	0,1275	0,1275	0,1275	0,1275	0,1275	0,1275	0,1275	0,1275	0,1275	0,1275
Lepidophyllum_steenstrupi_AJ287530	0,1277	0,1297	0,1297	0,112	0,1158	0,108	0,114	0,122	0,102	0,1218	0,1076	0,0998	0,1059	0,0941	0,1096	0,1096	0,1024	0,0982	0,0982	0,0982	0,0982	0,0982	0,0982	0,0982	0,0982	0,0958	0,1002	0,1022	0,1022	0,1022	0,1022	0,1022	0,1022	0,1022	0,1022	0,1022	0,097	0,0972	0,0955	0,0982	0,0982	0,0982	0,0982	0,0982	0,0982	0,0982	0,0982	0,0982	0,0982
Lepidophyllum_cameroni_MN217108	0,1356	0,1375	0,1375	0,112	0,1158	0,1058	0,114	0,122	0,102	0,122	0,1115	0,1037	0,1098	0,098	0,1115	0,1115	0,1083	0,1041	0,1041	0,1041	0,1041	0,1041	0,1041	0,1041	0,1041	0,1018	0,1041	0,1061	0,1061	0,1061	0,1061	0,1061	0,1061	0,1061	0,1061	0,1061	0,101	0,1012	0,0976	0,1022	0,1022	0,1022	0,1022	0,1022	0,1022	0,1022	0,1022	0,1022	0,1022
Diphterostomum_sp._AY222153	0,1356	0,1375	0,1375	0,13	0,1337	0,1274	0,132	0,132	0,118	0,138	0,1194	0,1135	0,1235	0,1137	0,1213	0,1213	0,1083	0,1081	0,1081	0,1081	0,1081	0,1081	0,1081	0,1081	0,1081	0,1098	0,112	0,112	0,112	0,1081	0,1081	0,1081	0,1081	0,1081	0,1081	0,1081	0,105	0,1052	0,1037	0,1061	0,1061	0,1061	0,1061	0,1061	0,1061	0,1061	0,1061	0,1061	0,1061
Diphterostomum_brusinae_(Db)_AVE_PP989207	0,1216	0,1237	0,1237	0,1071	0,1111	0,1166	0,1092	0,1134	0,1008	0,1155	0,1027	0,1047	0,107	0,0947	0,0986	0,0986	0,1033	0,1031	0,1031	0,1031	0,1031	0,1031	0,1031	0,1031	0,1031	0,1031	0,101	0,0969	0,0969	0,0969	0,0969	0,101	0,101	0,101	0,101	0,101	0,0969	0,0969	0,0969	0,0969	0,0969	0,0969	0,0969	0,0969	0,0969	0,0969	0,0969	0,0969	0,0969
Diphterostomum_brusinae_(Db)_ARC_MN879361	0,1297	0,1316	0,1316	0,12	0,1238	0,1166	0,122	0,126	0,108	0,128	0,1115	0,1115	0,1157	0,1039	0,1135	0,1135	0,1043	0,1041	0,1041	0,1041	0,1041	0,1041	0,1041	0,1041	0,1041	0,1058	0,1041	0,1002	0,1002	0,1002	0,1002	0,1041	0,1041	0,1041	0,1041	0,1041	0,099	0,0992	0,0976	0,1002	0,1002	0,1002	0,1002	0,1002	0,1002	0,1002	0,1002	0,1002	0,1002
Diphterostomum_brusinae_(Db)_AVE_PP989209	0,1297	0,1316	0,1316	0,12	0,1238	0,1166	0,122	0,126	0,108	0,128	0,1115	0,1115	0,1157	0,1039	0,1135	0,1135	0,1043	0,1041	0,1041	0,1041	0,1041	0,1041	0,1041	0,1041	0,1041	0,1058	0,1041	0,1002	0,1002	0,1002	0,1002	0,1041	0,1041	0,1041	0,1041	0,1041	0,099	0,0992	0,0976	0,1002	0,1002	0,1002	0,1002	0,1002	0,1002	0,1002	0,1002	0,1002	0,1002
Diphterostomum_brusinae_GQ244315	0,1799	0,1799	0,1799	0,1679	0,1744	0,1756	0,1714	0,1786	0,1643	0,1714	0,1649	0,1684	0,1621	0,1517	0,1581	0,1581	0,1701	0,1696	0,1696	0,1696	0,1696	0,1696	0,1696	0,1696	0,1696	0,1696	0,1661	0,1592	0,1592	0,1592	0,1592	0,1661	0,1661	0,1661	0,1661	0,1661	0,1592	0,1592	0,1592	0,1592	0,1592	0,1592	0,1592	0,1592	0,1592	0,1592	0,1592	0,1592	0,1592
[truncated: 111 more columns]
