# Supplementary material for: Morphological vs. molecular identification of trematode species infecting the edible cockle Cerastoderma edule across Europe
Source: Int J Parasitol Parasites Wildl. 2024 Nov 14;25:101019. doi: 10.1016/j.ijppaw.2024.101019 (PMC11648788; doi:10.1016/j.ijppaw.2024.101019)
Supplement: Multimedia component 5 [file mmc5.zip › ijppaw_101019_mmc5/ijppaw_101019_STOUTE_spl_2_mmc5.CSV]

Supplementary Table S4�: Genetic distances (p-distances) between cox1 sequences
	Bucephalus_minimus_(Bm)_BSO_PP987188	Bucephalus_minimus_(Bm)_BSO_PP987189	Bucephalus_minimus_(Bm)_ARC_PP987190	Bucephalus_minimus_(Bm)_AVE_PP987191	Bucephalus_minimus_(Bm)_DEE_PP987192	Bucephalus_minimus_(Bm)_NOI_PP987193	Bucephalus_minimus_(Bm)_ARC_PP987194	Bucephalus_minimus_(Bm)_BSO_PP987195	Bucephalus_minimus_(Bm)_BSO_PP987196	Bucephalus_minimus_(Bm)_BSO_PP987197	Bucephalus_minimus_(Bm)_WAS_PP987198	Bucephalus_minimus_(Bm)_BUR_PP987199	Bucephalus_minimus_(Bm)_BUR_PP987200	Bucephalus_minimus_(Bm)_WAS_PP987201	Bucephalus_minimus_(Bm)_BSO_PP987202	Bucephalus_minimus_(Bm)_BSO_PP987203	Bucephalus_minimus_(Bm)_BSO_PP987204	Bucephalus_minimus_(Bm)_BSO_PP987205	Schistosoma_mansoni_NC_002545	Schistosoma_bovis_OX103960	Gymnophallus_minutus_(Gf)_DUN_PP987206	Gymnophallus_minutus_(Gm)_FOR_PP987207	Gymnophallus_minutus_(Gm)_WAS_PP987208	Gymnophallus_minutus_(Gm)_DEE_PP987209	Gymnophallus_minutus_(Gm)_ARO_PP987210	Gymnophallus_minutus_(Gf)_BSO_PP987213	Gymnophallus_minutus_(Gf)_ARC_PP987214	Gymnophallus_minutus_(Gf)_ARO_PP987212	Gymnophallus_minutus_(Gm)_ARO_PP987211	Gymnophallus_minutus_(Gm)_BSO_PP987215	Gymnophallus_minutus_(Gm)_BUR_PP987216	Gymnophallidae_undet._(Gc)_BSO_PP987217	Gymnophallus_choledocus_(Gc)_WAS_PP987218	Gymnophallus_choledocus_(Gc)_WAS_PP987219	Gymnophallus_choledocus_(Gc)_WAS_PP987220	Gymnophallus_choledocus_(Gc)_WAS_PP987221	Gymnophallus_choledocus_(Gc)_WAS_PP987222	Monorchis_parvus_(Mp)_ARC_PP987223	Monorchis_parvus_(Mp)_ARC_PP987224	Diphterostomum_brusinae_(Db)_ARC_PP987225	Zoogonidae_undet._(Db)_AVE_PP987226	Plagiorchis_neomidis_KJ533433	Plagiorchis_sp_LC599790	Himasthla_quissetensis_(Hq)_AVE_PP987227	Himasthla_quissetensis_(Ca)_BUR_PP987228	Himasthla_quissetensis_(Ca)_AVE_PP987229	Himasthla_quissetensis_(Ca)_AVE_PP987230	Himasthla_quissetensis_(Ca)_AVE_PP987231	Himasthla_quissetensis_(Hq)_AVE_PP987232
Bucephalus_minimus_(Bm)_BSO_PP987188
Bucephalus_minimus_(Bm)_BSO_PP987189	0,016
Bucephalus_minimus_(Bm)_ARC_PP987190	0,0158	0,008
Bucephalus_minimus_(Bm)_AVE_PP987191	0,0158	0,008	0,0079
Bucephalus_minimus_(Bm)_DEE_PP987192	0,0158	0,008	0,0079	0
Bucephalus_minimus_(Bm)_NOI_PP987193	0,0158	0,008	0,0079	0,0079	0,0079
Bucephalus_minimus_(Bm)_ARC_PP987194	0,0158	0,008	0,0079	0,0079	0,0079	0,0079
Bucephalus_minimus_(Bm)_BSO_PP987195	0,0119	0,004	0,004	0,004	0,004	0,004	0,004
Bucephalus_minimus_(Bm)_BSO_PP987196	0,0119	0,004	0,004	0,004	0,004	0,004	0,004	0
Bucephalus_minimus_(Bm)_BSO_PP987197	0,0119	0,004	0,004	0,004	0,004	0,004	0,004	0	0
Bucephalus_minimus_(Bm)_WAS_PP987198	0,0119	0,004	0,004	0,004	0,004	0,004	0,004	0	0	0
Bucephalus_minimus_(Bm)_BUR_PP987199	0,0119	0,004	0,004	0,004	0,004	0,004	0,004	0	0	0	0
Bucephalus_minimus_(Bm)_BUR_PP987200	0,0119	0,004	0,004	0,004	0,004	0,004	0,004	0	0	0	0	0
Bucephalus_minimus_(Bm)_WAS_PP987201	0,0119	0,004	0,004	0,004	0,004	0,004	0,004	0	0	0	0	0	0
Bucephalus_minimus_(Bm)_BSO_PP987202	0,0119	0,004	0,004	0,004	0,004	0,004	0,004	0	0	0	0	0	0	0
Bucephalus_minimus_(Bm)_BSO_PP987203	0,0119	0,004	0,004	0,004	0,004	0,004	0,004	0	0	0	0	0	0	0	0
Bucephalus_minimus_(Bm)_BSO_PP987204	0,012	0,004	0,004	0,004	0,004	0,004	0,004	0	0	0	0	0	0	0	0	0
Bucephalus_minimus_(Bm)_BSO_PP987205	0,0122	0,0041	0,0041	0,0041	0,0041	0,0041	0,0041	0	0	0	0	0	0	0	0	0	0
Schistosoma_mansoni_NC_002545	0,3401	0,3402	0,336	0,336	0,336	0,3441	0,3441	0,3401	0,3401	0,3401	0,3401	0,3401	0,3401	0,3401	0,3401	0,3401	0,3402	0,3458
Schistosoma_bovis_OX103960	0,3077	0,3033	0,3036	0,3036	0,3036	0,3077	0,3036	0,3077	0,3077	0,3077	0,3077	0,3077	0,3077	0,3077	0,3077	0,3077	0,3074	0,3125	0,2112
Gymnophallus_minutus_(Gf)_DUN_PP987206	0,3222	0,3222	0,3264	0,3222	0,3222	0,3264	0,3222	0,3222	0,3222	0,3222	0,3222	0,3222	0,3222	0,3222	0,3222	0,3222	0,3222	0,3249	0,321	0,3457
Gymnophallus_minutus_(Gm)_FOR_PP987207	0,3182	0,3182	0,3223	0,3182	0,3182	0,3223	0,3182	0,3182	0,3182	0,3182	0,3182	0,3182	0,3182	0,3182	0,3182	0,3182	0,3182	0,3222	0,3252	0,3374	0,0041
Gymnophallus_minutus_(Gm)_WAS_PP987208	0,3156	0,3154	0,3197	0,3156	0,3156	0,3197	0,3156	0,3156	0,3156	0,3156	0,3156	0,3156	0,3156	0,3156	0,3156	0,3156	0,3154	0,3207	0,3145	0,3347	0	0,0041
Gymnophallus_minutus_(Gm)_DEE_PP987209	0,321	0,321	0,3251	0,321	0,321	0,3251	0,321	0,321	0,321	0,321	0,321	0,321	0,321	0,321	0,321	0,321	0,321	0,3264	0,3239	0,3441	0	0,0041	0
Gymnophallus_minutus_(Gm)_ARO_PP987210	0,3195	0,3195	0,3237	0,3195	0,3195	0,3237	0,3195	0,3195	0,3195	0,3195	0,3195	0,3195	0,3195	0,3195	0,3195	0,3195	0,3195	0,3222	0,3265	0,3469	0	0,0041	0	0
Gymnophallus_minutus_(Gf)_BSO_PP987213	0,3198	0,3197	0,3239	0,3198	0,3198	0,3239	0,3198	0,3198	0,3198	0,3198	0,3198	0,3198	0,3198	0,3198	0,3198	0,3198	0,3197	0,325	0,3187	0,3386	0	0,0041	0	0	0
Gymnophallus_minutus_(Gf)_ARC_PP987214	0,3198	0,3197	0,3239	0,3198	0,3198	0,3239	0,3198	0,3198	0,3198	0,3198	0,3198	0,3198	0,3198	0,3198	0,3198	0,3198	0,3197	0,325	0,3187	0,3386	0	0,0041	0	0	0	0
Gymnophallus_minutus_(Gf)_ARO_PP987212	0,3198	0,3197	0,3239	0,3198	0,3198	0,3239	0,3198	0,3198	0,3198	0,3198	0,3198	0,3198	0,3198	0,3198	0,3198	0,3198	0,3197	0,325	0,3187	0,3386	0	0,0041	0	0	0	0	0
Gymnophallus_minutus_(Gm)_ARO_PP987211	0,3198	0,3197	0,3239	0,3198	0,3198	0,3239	0,3198	0,3198	0,3198	0,3198	0,3198	0,3198	0,3198	0,3198	0,3198	0,3198	0,3197	0,325	0,3187	0,3386	0	0,0041	0	0	0	0	0	0
Gymnophallus_minutus_(Gm)_BSO_PP987215	0,3198	0,3197	0,3239	0,3198	0,3198	0,3239	0,3198	0,3198	0,3198	0,3198	0,3198	0,3198	0,3198	0,3198	0,3198	0,3198	0,3197	0,325	0,3187	0,3386	0	0,0041	0	0	0	0	0	0	0
Gymnophallus_minutus_(Gm)_BUR_PP987216	0,3211	0,321	0,3252	0,3211	0,3211	0,3252	0,3211	0,3211	0,3211	0,3211	0,3211	0,3211	0,3211	0,3211	0,3211	0,3211	0,321	0,3264	0,32	0,34	0	0,0041	0	0	0	0	0	0	0	0
Gymnophallidae_undet._(Gc)_BSO_PP987217	0,3117	0,3156	0,3077	0,3117	0,3117	0,3158	0,3077	0,3117	0,3117	0,3117	0,3117	0,3117	0,3117	0,3117	0,3117	0,3117	0,3156	0,3208	0,3546	0,3426	0,2716	0,2602	0,2661	0,2672	0,2653	0,2669	0,2669	0,2669	0,2669	0,2669	0,268
Gymnophallus_choledocus_(Gc)_WAS_PP987218	0,3117	0,3074	0,3036	0,3117	0,3117	0,3117	0,3077	0,3077	0,3077	0,3077	0,3077	0,3077	0,3077	0,3077	0,3077	0,3077	0,3074	0,3083	0,2869	0,3227	0,2716	0,2683	0,2661	0,2713	0,2653	0,2669	0,2669	0,2669	0,2669	0,2669	0,268	0,239
Gymnophallus_choledocus_(Gc)_WAS_PP987219	0,3077	0,3033	0,2996	0,3077	0,3077	0,3077	0,3036	0,3036	0,3036	0,3036	0,3036	0,3036	0,3036	0,3036	0,3036	0,3036	0,3033	0,3042	0,2869	0,3187	0,2757	0,2724	0,2661	0,2753	0,2694	0,2709	0,2709	0,2709	0,2709	0,2709	0,272	0,239	0,008
Gymnophallus_choledocus_(Gc)_WAS_PP987220	0,3077	0,3033	0,2996	0,3077	0,3077	0,3077	0,3036	0,3036	0,3036	0,3036	0,3036	0,3036	0,3036	0,3036	0,3036	0,3036	0,3033	0,3042	0,2869	0,3187	0,2716	0,2683	0,2661	0,2713	0,2653	0,2669	0,2669	0,2669	0,2669	0,2669	0,268	0,2351	0,004	0,004
Gymnophallus_choledocus_(Gc)_WAS_PP987221	0,3077	0,3033	0,2996	0,3077	0,3077	0,3077	0,3036	0,3036	0,3036	0,3036	0,3036	0,3036	0,3036	0,3036	0,3036	0,3036	0,3033	0,3042	0,2869	0,3187	0,2716	0,2683	0,2661	0,2713	0,2653	0,2669	0,2669	0,2669	0,2669	0,2669	0,268	0,2351	0,004	0,004	0
Gymnophallus_choledocus_(Gc)_WAS_PP987222	0,3077	0,3033	0,2996	0,3077	0,3077	0,3077	0,3036	0,3036	0,3036	0,3036	0,3036	0,3036	0,3036	0,3036	0,3036	0,3036	0,3033	0,3042	0,2869	0,3187	0,2716	0,2683	0,2661	0,2713	0,2653	0,2669	0,2669	0,2669	0,2669	0,2669	0,268	0,2351	0,004	0,004	0	0
Monorchis_parvus_(Mp)_ARC_PP987223	0,2713	0,2746	0,2672	0,2713	0,2713	0,2753	0,2713	0,2713	0,2713	0,2713	0,2713	0,2713	0,2713	0,2713	0,2713	0,2713	0,2705	0,2708	0,3068	0,3028	0,2551	0,252	0,246	0,2551	0,2531	0,251	0,251	0,251	0,251	0,251	0,252	0,2629	0,2271	0,2231	0,2231	0,2231	0,2231
Monorchis_parvus_(Mp)_ARC_PP987224	0,2713	0,2746	0,2672	0,2713	0,2713	0,2753	0,2713	0,2713	0,2713	0,2713	0,2713	0,2713	0,2713	0,2713	0,2713	0,2713	0,2705	0,2708	0,3068	0,3028	0,2551	0,252	0,246	0,2551	0,2531	0,251	0,251	0,251	0,251	0,251	0,252	0,2629	0,2271	0,2231	0,2231	0,2231	0,2231	0
Diphterostomum_brusinae_(Db)_ARC_PP987225	0,2711	0,2651	0,259	0,2651	0,2651	0,2651	0,259	0,2651	0,2651	0,2651	0,2651	0,2651	0,2651	0,2651	0,2651	0,2651	0,2651	0,2651	0,2349	0,2289	0,2831	0,2771	0,2805	0,2831	0,2831	0,2831	0,2831	0,2831	0,2831	0,2831	0,2831	0,2651	0,2289	0,2229	0,2229	0,2229	0,2229	0,2048	0,2048
Zoogonidae_undet._(Db)_AVE_PP987226	0,2602	0,2582	0,2561	0,2602	0,2602	0,2602	0,2561	0,2602	0,2602	0,2602	0,2602	0,2602	0,2602	0,2602	0,2602	0,2602	0,2623	0,2667	0,276	0,26	0,251	0,248	0,2429	0,251	0,2531	0,248	0,248	0,248	0,248	0,248	0,249	0,244	0,256	0,248	0,252	0,252	0,252	0,224	0,224	0,1928
Plagiorchis_neomidis_KJ533433	0,2606	0,2606	0,2606	0,2667	0,2667	0,2667	0,2667	0,2667	0,2667	0,2667	0,2667	0,2667	0,2667	0,2667	0,2667	0,2667	0,2667	0,2667	0,2959	0,2899	0,2485	0,2485	0,2515	0,2485	0,2485	0,2485	0,2485	0,2485	0,2485	0,2485	0,2485	0,2781	0,2663	0,2722	0,2663	0,2663	0,2663	0,2544	0,2544	0,2532	0,2367
Plagiorchis_sp_LC599790	0,2551	0,2582	0,2591	0,2632	0,2632	0,2632	0,2591	0,2632	0,2632	0,2632	0,2632	0,2632	0,2632	0,2632	0,2632	0,2632	0,2623	0,2667	0,3108	0,2948	0,2593	0,2561	0,254	0,2591	0,2612	0,255	0,255	0,255	0,255	0,255	0,256	0,259	0,2629	0,2629	0,259	0,259	0,259	0,2669	0,2669	0,241	0,236	0,1361
Himasthla_quissetensis_(Hq)_AVE_PP987227	0,3158	0,2992	0,3036	0,3077	0,3077	0,3117	0,3117	0,3077	0,3077	0,3077	0,3077	0,3077	0,3077	0,3077	0,3077	0,3077	0,3033	0,3042	0,2988	0,3147	0,3169	0,313	0,3105	0,3158	0,3102	0,3147	0,3147	0,3147	0,3147	0,3147	0,316	0,2829	0,247	0,239	0,243	0,243	0,243	0,251	0,251	0,2229	0,22	0,2485	0,2749
Himasthla_quissetensis_(Ca)_BUR_PP987228	0,3158	0,2992	0,3036	0,3077	0,3077	0,3117	0,3117	0,3077	0,3077	0,3077	0,3077	0,3077	0,3077	0,3077	0,3077	0,3077	0,3033	0,3042	0,2988	0,3147	0,3169	0,313	0,3105	0,3158	0,3102	0,3147	0,3147	0,3147	0,3147	0,3147	0,316	0,2829	0,247	0,239	0,243	0,243	0,243	0,251	0,251	0,2229	0,22	0,2485	0,2749	0
Himasthla_quissetensis_(Ca)_AVE_PP987229	0,3158	0,2992	0,3036	0,3077	0,3077	0,3117	0,3117	0,3077	0,3077	0,3077	0,3077	0,3077	0,3077	0,3077	0,3077	0,3077	0,3033	0,3042	0,2988	0,3147	0,3169	0,313	0,3105	0,3158	0,3102	0,3147	0,3147	0,3147	0,3147	0,3147	0,316	0,2829	0,247	0,239	0,243	0,243	0,243	0,251	0,251	0,2229	0,22	0,2485	0,2749	0	0
Himasthla_quissetensis_(Ca)_AVE_PP987230	0,3158	0,2992	0,3036	0,3077	0,3077	0,3117	0,3117	0,3077	0,3077	0,3077	0,3077	0,3077	0,3077	0,3077	0,3077	0,3077	0,3033	0,3042	0,2988	0,3147	0,3169	0,313	0,3105	0,3158	0,3102	0,3147	0,3147	0,3147	0,3147	0,3147	0,316	0,2829	0,247	0,239	0,243	0,243	0,243	0,251	0,251	0,2229	0,22	0,2485	0,2749	0	0	0
Himasthla_quissetensis_(Ca)_AVE_PP987231	0,3158	0,2992	0,3036	0,3077	0,3077	0,3117	0,3117	0,3077	0,3077	0,3077	0,3077	0,3077	0,3077	0,3077	0,3077	0,3077	0,3033	0,3042	0,2988	0,3147	0,3169	0,313	0,3105	0,3158	0,3102	0,3147	0,3147	0,3147	0,3147	0,3147	0,316	0,2829	0,247	0,239	0,243	0,243	0,243	0,251	0,251	0,2229	0,22	0,2485	0,2749	0	0	0	0
Himasthla_quissetensis_(Hq)_AVE_PP987232	0,3158	0,2992	0,3036	0,3077	0,3077	0,3117	0,3117	0,3077	0,3077	0,3077	0,3077	0,3077	0,3077	0,3077	0,3077	0,3077	0,3033	0,3042	0,2988	0,3147	0,3169	0,313	0,3105	0,3158	0,3102	0,3147	0,3147	0,3147	0,3147	0,3147	0,316	0,2829	0,247	0,239	0,243	0,243	0,243	0,251	0,251	0,2229	0,22	0,2485	0,2749	0	0	0	0	0
Himasthla_quissetensis_(Hq)_ARC_PP987233	0,3158	0,2992	0,3036	0,3077	0,3077	0,3117	0,3117	0,3077	0,3077	0,3077	0,3077	0,3077	0,3077	0,3077	0,3077	0,3077	0,3033	0,3042	0,2988	0,3147	0,3169	0,313	0,3105	0,3158	0,3102	0,3147	0,3147	0,3147	0,3147	0,3147	0,316	0,2829	0,247	0,239	0,243	0,243	0,243	0,251	0,251	0,2229	0,22	0,2485	0,2749	0	0	0	0	0	0
Tristriata_anatis_KX833006	0,2834	0,2787	0,2794	0,2834	0,2834	0,2874	0,2794	0,2834	0,2834	0,2834	0,2834	0,2834	0,2834	0,2834	0,2834	0,2834	0,2828	0,2875	0,2829	0,2749	0,2551	0,2561	0,246	0,2551	0,2571	0,251	0,251	0,251	0,251	0,251	0,252	0,2669	0,2669	0,2629	0,2629	0,2629	0,2629	0,2311	0,2311	0,2289	0,216	0,2544	0,2311	0,243	0,243	0,243	0,243	0,243	0,243
Curtuteria_arguinae_(Ca)_ARC_PP987234	0,2927	0,2798	0,2846	0,2886	0,2886	0,2846	0,2886	0,2886	0,2886	0,2886	0,2886	0,2886	0,2886	0,2886	0,2886	0,2886	0,284	0,2887	0,332	0,292	0,3223	0,3143	0,3117	0,3171	0,3156	0,316	0,316	0,316	0,316	0,316	0,3173	0,276	0,252	0,248	0,252	0,252	0,252	0,24	0,24	0,2242	0,2209	0,2143	0,22	0,2	0,2	0,2	0,2	0,2	0,2
Curtuteria_arguinae_(Ca)_FOR_PP987235	0,2955	0,2828	0,2874	0,2915	0,2915	0,2874	0,2915	0,2915	0,2915	0,2915	0,2915	0,2915	0,2915	0,2915	0,2915	0,2915	0,2869	0,2917	0,3267	0,2869	0,3251	0,3171	0,3145	0,3198	0,3184	0,3187	0,3187	0,3187	0,3187	0,3187	0,32	0,2789	0,255	0,251	0,255	0,255	0,255	0,243	0,243	0,2229	0,224	0,2189	0,2151	0,1992	0,1992	0,1992	0,1992	0,1992	0,1992
Curtuteria_arguinae_(Ca)_FOR_PP987236	0,2955	0,2828	0,2874	0,2915	0,2915	0,2874	0,2915	0,2915	0,2915	0,2915	0,2915	0,2915	0,2915	0,2915	0,2915	0,2915	0,2869	0,2917	0,3267	0,2869	0,3251	0,3171	0,3145	0,3198	0,3184	0,3187	0,3187	0,3187	0,3187	0,3187	0,32	0,2789	0,255	0,251	0,255	0,255	0,255	0,243	0,243	0,2229	0,224	0,2189	0,2151	0,1992	0,1992	0,1992	0,1992	0,1992	0,1992
Curtuteria_arguinae_(Ca)_ARC_PP987237	0,2955	0,2828	0,2874	0,2915	0,2915	0,2874	0,2915	0,2915	0,2915	0,2915	0,2915	0,2915	0,2915	0,2915	0,2915	0,2915	0,2869	0,2917	0,3267	0,2869	0,3251	0,3171	0,3145	0,3198	0,3184	0,3187	0,3187	0,3187	0,3187	0,3187	0,32	0,2789	0,255	0,251	0,255	0,255	0,255	0,243	0,243	0,2229	0,224	0,2189	0,2151	0,1992	0,1992	0,1992	0,1992	0,1992	0,1992
Curtuteria_arguinae_(Ca)_ARC_PP987238	0,2955	0,2828	0,2874	0,2915	0,2915	0,2874	0,2915	0,2915	0,2915	0,2915	0,2915	0,2915	0,2915	0,2915	0,2915	0,2915	0,2869	0,2917	0,3267	0,2869	0,3251	0,3171	0,3145	0,3198	0,3184	0,3187	0,3187	0,3187	0,3187	0,3187	0,32	0,2789	0,255	0,251	0,255	0,255	0,255	0,243	0,243	0,2229	0,224	0,2189	0,2151	0,1992	0,1992	0,1992	0,1992	0,1992	0,1992
Curtuteria_arguinae_(Ca)_FOR_PP987239	0,2955	0,2828	0,2874	0,2915	0,2915	0,2874	0,2915	0,2915	0,2915	0,2915	0,2915	0,2915	0,2915	0,2915	0,2915	0,2915	0,2869	0,2917	0,3267	0,2869	0,3251	0,3171	0,3145	0,3198	0,3184	0,3187	0,3187	0,3187	0,3187	0,3187	0,32	0,2789	0,255	0,251	0,255	0,255	0,255	0,243	0,243	0,2229	0,224	0,2189	0,2151	0,1992	0,1992	0,1992	0,1992	0,1992	0,1992
Himasthlinae_gen_sp_KJ956327	0,3036	0,2992	0,3036	0,3077	0,3077	0,3117	0,3077	0,3077	0,3077	0,3077	0,3077	0,3077	0,3077	0,3077	0,3077	0,3077	0,3033	0,3042	0,3147	0,2988	0,3045	0,3008	0,2984	0,3036	0,298	0,3028	0,3028	0,3028	0,3028	0,3028	0,304	0,2789	0,239	0,2351	0,239	0,239	0,239	0,247	0,247	0,247	0,232	0,2308	0,2231	0,1912	0,1912	0,1912	0,1912	0,1912	0,1912
Himasthlinae_gen_sp_KJ956336	0,2915	0,2869	0,2915	0,2955	0,2955	0,2996	0,2955	0,2955	0,2955	0,2955	0,2955	0,2955	0,2955	0,2955	0,2955	0,2955	0,291	0,2917	0,3108	0,2908	0,2963	0,2927	0,2903	0,2955	0,2898	0,2948	0,2948	0,2948	0,2948	0,2948	0,296	0,2789	0,2311	0,2271	0,2311	0,2311	0,2311	0,251	0,251	0,2289	0,228	0,2249	0,2151	0,1793	0,1793	0,1793	0,1793	0,1793	0,1793
Himasthlinae_gen_sp_KJ956356	0,2955	0,291	0,2955	0,2996	0,2996	0,3036	0,2996	0,2996	0,2996	0,2996	0,2996	0,2996	0,2996	0,2996	0,2996	0,2996	0,2951	0,2958	0,3068	0,2829	0,3004	0,2967	0,2944	0,2996	0,2939	0,2988	0,2988	0,2988	0,2988	0,2988	0,3	0,2829	0,239	0,2351	0,239	0,239	0,239	0,251	0,251	0,241	0,224	0,2249	0,2072	0,1912	0,1912	0,1912	0,1912	0,1912	0,1912
Philophthalmus_gralli_JQ675731	0,2996	0,2992	0,2996	0,3036	0,3036	0,3036	0,2996	0,3036	0,3036	0,3036	0,3036	0,3036	0,3036	0,3036	0,3036	0,3036	0,2951	0,2958	0,3068	0,3068	0,3086	0,3008	0,3065	0,3077	0,302	0,3108	0,3108	0,3108	0,3108	0,3108	0,312	0,3108	0,2948	0,2908	0,2948	0,2948	0,2948	0,2789	0,2789	0,247	0,228	0,2544	0,2629	0,2271	0,2271	0,2271	0,2271	0,2271	0,2271
Tracheophilus_cymbius_NC_044135	0,2996	0,2869	0,2915	0,2955	0,2955	0,2996	0,2915	0,2955	0,2955	0,2955	0,2955	0,2955	0,2955	0,2955	0,2955	0,2955	0,291	0,2958	0,2709	0,2709	0,2922	0,2846	0,2823	0,2874	0,2898	0,2869	0,2869	0,2869	0,2869	0,2869	0,288	0,2749	0,2629	0,259	0,2629	0,2629	0,2629	0,255	0,255	0,247	0,18	0,2367	0,2271	0,1952	0,1952	0,1952	0,1952	0,1952	0,1952
Fasciola_gigantica_MN913872	0,2823	0,2694	0,2742	0,2782	0,2782	0,2782	0,2742	0,2782	0,2782	0,2782	0,2782	0,2782	0,2782	0,2782	0,2782	0,2782	0,2694	0,2697	0,292	0,292	0,2603	0,249	0,2591	0,2602	0,2582	0,264	0,264	0,264	0,264	0,264	0,2651	0,248	0,252	0,248	0,248	0,248	0,248	0,22	0,22	0,1928	0,1847	0,2143	0,216	0,252	0,252	0,252	0,252	0,252	0,252
Parorchis_sp_KP903416	0,2996	0,291	0,2955	0,2996	0,2996	0,2996	0,2955	0,2996	0,2996	0,2996	0,2996	0,2996	0,2996	0,2996	0,2996	0,2996	0,291	0,2917	0,3028	0,255	0,3086	0,2967	0,3065	0,3077	0,3061	0,3108	0,3108	0,3108	0,3108	0,3108	0,312	0,2709	0,2869	0,2789	0,2829	0,2829	0,2829	0,251	0,251	0,2108	0,224	0,2308	0,2351	0,2231	0,2231	0,2231	0,2231	0,2231	0,2231
Parorchis_sp._KJ868197	0,2915	0,2828	0,2874	0,2915	0,2915	0,2915	0,2874	0,2915	0,2915	0,2915	0,2915	0,2915	0,2915	0,2915	0,2915	0,2915	0,2828	0,2833	0,3068	0,255	0,3086	0,2967	0,3065	0,3077	0,3061	0,3108	0,3108	0,3108	0,3108	0,3108	0,312	0,2709	0,2749	0,2669	0,2709	0,2709	0,2709	0,2351	0,2351	0,2229	0,224	0,2249	0,2271	0,2151	0,2151	0,2151	0,2151	0,2151	0,2151
Acanthoparyphium_shinanense_MZ396463	0,3036	0,3033	0,3077	0,3117	0,3117	0,3158	0,3117	0,3117	0,3117	0,3117	0,3117	0,3117	0,3117	0,3117	0,3117	0,3117	0,3033	0,3042	0,2988	0,2908	0,2963	0,2886	0,2944	0,2955	0,2939	0,2988	0,2988	0,2988	0,2988	0,2988	0,3	0,2948	0,2629	0,2629	0,2669	0,2669	0,2669	0,239	0,239	0,241	0,232	0,2367	0,259	0,1912	0,1912	0,1912	0,1912	0,1912	0,1912
Acanthoparyphium_sp_KJ956294	0,3158	0,3033	0,3117	0,3158	0,3158	0,3158	0,3158	0,3158	0,3158	0,3158	0,3158	0,3158	0,3158	0,3158	0,3158	0,3158	0,3074	0,3042	0,3108	0,2988	0,3004	0,3008	0,3024	0,3036	0,298	0,3068	0,3068	0,3068	0,3068	0,3068	0,308	0,2988	0,2669	0,259	0,2629	0,2629	0,2629	0,2749	0,2749	0,2289	0,228	0,2012	0,2311	0,1713	0,1713	0,1713	0,1713	0,1713	0,1713
Acanthoparyphium_sp_KJ956279	0,2915	0,2787	0,2874	0,2915	0,2915	0,2915	0,2915	0,2915	0,2915	0,2915	0,2915	0,2915	0,2915	0,2915	0,2915	0,2915	0,2828	0,2833	0,2869	0,2869	0,284	0,2846	0,2863	0,2874	0,2857	0,2908	0,2908	0,2908	0,2908	0,2908	0,292	0,3068	0,2629	0,255	0,259	0,259	0,259	0,251	0,251	0,2289	0,232	0,2012	0,247	0,1873	0,1873	0,1873	0,1873	0,1873	0,1873
Psilostomum_brevicolle_(Pb)_ARO_PP987240	0,2394	0,2394	0,2287	0,234	0,234	0,234	0,2287	0,234	0,234	0,234	0,234	0,234	0,234	0,234	0,234	0,234	0,234	0,234	0,2979	0,2766	0,2216	0,2234	0,2162	0,2246	0,2193	0,2234	0,2234	0,2234	0,2234	0,2234	0,2246	0,25	0,234	0,2234	0,2287	0,2287	0,2287	0,2394	0,2394	0,1866	0,1809	0,1721	0,1915	0,2074	0,2074	0,2074	0,2074	0,2074	0,2074
Psilostomum_brevicolle_(Pb)_DEE_PP987241	0,2735	0,2664	0,2612	0,2653	0,2653	0,2653	0,2612	0,2653	0,2653	0,2653	0,2653	0,2653	0,2653	0,2653	0,2653	0,2653	0,2623	0,2667	0,3253	0,2932	0,2881	0,2846	0,2886	0,2874	0,2857	0,2892	0,2892	0,2892	0,2892	0,2892	0,2903	0,2651	0,2691	0,2691	0,2651	0,2651	0,2651	0,261	0,261	0,2229	0,2249	0,2189	0,2129	0,241	0,241	0,241	0,241	0,241	0,241
Psilostomum_brevicolle_(Pb)_DEE_PP987242	0,2735	0,2664	0,2612	0,2653	0,2653	0,2653	0,2612	0,2653	0,2653	0,2653	0,2653	0,2653	0,2653	0,2653	0,2653	0,2653	0,2623	0,2667	0,3253	0,2892	0,284	0,2805	0,2846	0,2834	0,2816	0,2851	0,2851	0,2851	0,2851	0,2851	0,2863	0,261	0,2731	0,2731	0,2691	0,2691	0,2691	0,257	0,257	0,2289	0,2209	0,2189	0,2129	0,2369	0,2369	0,2369	0,2369	0,2369	0,2369
Psilostomum_brevicolle_(Pb)_DEE_PP987243	0,2739	0,2697	0,2614	0,2656	0,2656	0,2656	0,2614	0,2656	0,2656	0,2656	0,2656	0,2656	0,2656	0,2656	0,2656	0,2656	0,2656	0,2667	0,3265	0,2898	0,2851	0,2828	0,2851	0,2869	0,2828	0,2857	0,2857	0,2857	0,2857	0,2857	0,2869	0,2612	0,2694	0,2694	0,2653	0,2653	0,2653	0,2531	0,2531	0,2289	0,2204	0,2189	0,2122	0,2327	0,2327	0,2327	0,2327	0,2327	0,2327
Psilostomum_brevicolle_(Pb)_DUN_PP987244	0,2834	0,2705	0,2713	0,2753	0,2753	0,2753	0,2713	0,2753	0,2753	0,2753	0,2753	0,2753	0,2753	0,2753	0,2753	0,2753	0,2664	0,2708	0,3267	0,2948	0,2881	0,2846	0,2903	0,2874	0,2857	0,2908	0,2908	0,2908	0,2908	0,2908	0,292	0,2709	0,2709	0,2709	0,2669	0,2669	0,2669	0,2629	0,2629	0,2289	0,232	0,2189	0,2191	0,243	0,243	0,243	0,243	0,243	0,243
Psilostomum_brevicolle_(Pb)_BUR_PP987245	0,2794	0,2664	0,2672	0,2713	0,2713	0,2713	0,2672	0,2713	0,2713	0,2713	0,2713	0,2713	0,2713	0,2713	0,2713	0,2713	0,2623	0,2667	0,3227	0,2948	0,2881	0,2846	0,2903	0,2874	0,2857	0,2908	0,2908	0,2908	0,2908	0,2908	0,292	0,2709	0,2709	0,2709	0,2669	0,2669	0,2669	0,259	0,259	0,2289	0,224	0,213	0,2231	0,239	0,239	0,239	0,239	0,239	0,239
Himasthla_elongata_(He)_DAN_PP987246	0,2927	0,284	0,2927	0,2967	0,2967	0,2967	0,2927	0,2967	0,2967	0,2967	0,2967	0,2967	0,2967	0,2967	0,2967	0,2967	0,2881	0,2887	0,3	0,296	0,3099	0,298	0,3077	0,3089	0,3033	0,312	0,312	0,312	0,312	0,312	0,3133	0,292	0,284	0,284	0,288	0,288	0,288	0,264	0,264	0,2364	0,249	0,2202	0,228	0,232	0,232	0,232	0,232	0,232	0,232
Himasthla_elongata_(He)_DAN_PP987247	0,2927	0,284	0,2927	0,2967	0,2967	0,2967	0,2927	0,2967	0,2967	0,2967	0,2967	0,2967	0,2967	0,2967	0,2967	0,2967	0,2881	0,2887	0,3	0,296	0,3099	0,298	0,3077	0,3089	0,3033	0,312	0,312	0,312	0,312	0,312	0,3133	0,292	0,284	0,284	0,288	0,288	0,288	0,264	0,264	0,2364	0,249	0,2202	0,228	0,232	0,232	0,232	0,232	0,232	0,232
Himasthla_elongata_(Hc)_DUN_PP987248	0,2874	0,2787	0,2874	0,2915	0,2915	0,2915	0,2874	0,2915	0,2915	0,2915	0,2915	0,2915	0,2915	0,2915	0,2915	0,2915	0,2828	0,2833	0,2988	0,2948	0,3169	0,3049	0,3145	0,3158	0,3102	0,3187	0,3187	0,3187	0,3187	0,3187	0,32	0,2988	0,2829	0,2829	0,2869	0,2869	0,2869	0,2629	0,2629	0,2349	0,256	0,2189	0,2351	0,2311	0,2311	0,2311	0,2311	0,2311	0,2311
Himasthla_elongata_(Hc)_NOI_PP987249	0,2915	0,2828	0,2915	0,2955	0,2955	0,2955	0,2915	0,2955	0,2955	0,2955	0,2955	0,2955	0,2955	0,2955	0,2955	0,2955	0,2869	0,2875	0,3028	0,2988	0,3128	0,3008	0,3105	0,3117	0,3061	0,3147	0,3147	0,3147	0,3147	0,3147	0,316	0,2948	0,2869	0,2869	0,2908	0,2908	0,2908	0,2669	0,2669	0,241	0,252	0,2249	0,2311	0,2351	0,2351	0,2351	0,2351	0,2351	0,2351
Himasthla_elongata_(Hc)_ARO_PP987250	0,2915	0,2828	0,2915	0,2955	0,2955	0,2955	0,2915	0,2955	0,2955	0,2955	0,2955	0,2955	0,2955	0,2955	0,2955	0,2955	0,2869	0,2875	0,3028	0,2988	0,3128	0,3008	0,3105	0,3117	0,3061	0,3147	0,3147	0,3147	0,3147	0,3147	0,316	0,2948	0,2869	0,2869	0,2908	0,2908	0,2908	0,2669	0,2669	0,241	0,252	0,2249	0,2311	0,2351	0,2351	0,2351	0,2351	0,2351	0,2351
Himasthla_elongata_(Hc)_DUN_PP987251	0,2915	0,2828	0,2915	0,2955	0,2955	0,2955	0,2915	0,2955	0,2955	0,2955	0,2955	0,2955	0,2955	0,2955	0,2955	0,2955	0,2869	0,2875	0,3028	0,2988	0,3128	0,3008	0,3105	0,3117	0,3061	0,3147	0,3147	0,3147	0,3147	0,3147	0,316	0,2948	0,2869	0,2869	0,2908	0,2908	0,2908	0,2669	0,2669	0,241	0,252	0,2249	0,2311	0,2351	0,2351	0,2351	0,2351	0,2351	0,2351
Himasthla_elongata_(Hc)_WAS_PP987252	0,2915	0,2828	0,2915	0,2955	0,2955	0,2955	0,2915	0,2955	0,2955	0,2955	0,2955	0,2955	0,2955	0,2955	0,2955	0,2955	0,2869	0,2875	0,3028	0,2988	0,3128	0,3008	0,3105	0,3117	0,3061	0,3147	0,3147	0,3147	0,3147	0,3147	0,316	0,2948	0,2869	0,2869	0,2908	0,2908	0,2908	0,2669	0,2669	0,241	0,252	0,2249	0,2311	0,2351	0,2351	0,2351	0,2351	0,2351	0,2351
Himasthla_elongata_(Hc)_DUN_PP987253	0,2996	0,291	0,2996	0,3036	0,3036	0,3036	0,2996	0,3036	0,3036	0,3036	0,3036	0,3036	0,3036	0,3036	0,3036	0,3036	0,2951	0,2958	0,3028	0,2908	0,3045	0,2927	0,3024	0,3036	0,298	0,3068	0,3068	0,3068	0,3068	0,3068	0,308	0,2869	0,2789	0,2789	0,2829	0,2829	0,2829	0,2669	0,2669	0,241	0,244	0,213	0,2231	0,2351	0,2351	0,2351	0,2351	0,2351	0,2351
Himasthla_elongata_(Hc)_DUN_PP987254	0,2955	0,2869	0,2955	0,2996	0,2996	0,2996	0,2955	0,2996	0,2996	0,2996	0,2996	0,2996	0,2996	0,2996	0,2996	0,2996	0,291	0,2917	0,2988	0,2948	0,3086	0,2967	0,3065	0,3077	0,302	0,3108	0,3108	0,3108	0,3108	0,3108	0,312	0,2908	0,2829	0,2829	0,2869	0,2869	0,2869	0,2629	0,2629	0,2349	0,248	0,2189	0,2271	0,2311	0,2311	0,2311	0,2311	0,2311	0,2311
Himasthla_elongata_(Hc)_DUN_PP987255	0,2955	0,2869	0,2955	0,2996	0,2996	0,2996	0,2955	0,2996	0,2996	0,2996	0,2996	0,2996	0,2996	0,2996	0,2996	0,2996	0,291	0,2917	0,2988	0,2948	0,3086	0,2967	0,3065	0,3077	0,302	0,3108	0,3108	0,3108	0,3108	0,3108	0,312	0,2908	0,2829	0,2829	0,2869	0,2869	0,2869	0,2629	0,2629	0,2349	0,248	0,2189	0,2271	0,2311	0,2311	0,2311	0,2311	0,2311	0,2311
Himasthla_elongata_(Hc)_WAS_PP987256	0,2955	0,2869	0,2955	0,2996	0,2996	0,2996	0,2955	0,2996	0,2996	0,2996	0,2996	0,2996	0,2996	0,2996	0,2996	0,2996	0,291	0,2917	0,2988	0,2948	0,3086	0,2967	0,3065	0,3077	0,302	0,3108	0,3108	0,3108	0,3108	0,3108	0,312	0,2908	0,2829	0,2829	0,2869	0,2869	0,2869	0,2629	0,2629	0,2349	0,248	0,2189	0,2271	0,2311	0,2311	0,2311	0,2311	0,2311	0,2311
Himasthla_elongata_(Hc)_NOI_PP987257	0,2955	0,2869	0,2955	0,2996	0,2996	0,2996	0,2955	0,2996	0,2996	0,2996	0,2996	0,2996	0,2996	0,2996	0,2996	0,2996	0,291	0,2917	0,2988	0,2948	0,3086	0,2967	0,3065	0,3077	0,302	0,3108	0,3108	0,3108	0,3108	0,3108	0,312	0,2908	0,2829	0,2829	0,2869	0,2869	0,2869	0,2629	0,2629	0,2349	0,248	0,2189	0,2271	0,2311	0,2311	0,2311	0,2311	0,2311	0,2311
Himasthla_elongata_(Hc)_DUN_PP987258	0,2955	0,2869	0,2955	0,2996	0,2996	0,2996	0,2955	0,2996	0,2996	0,2996	0,2996	0,2996	0,2996	0,2996	0,2996	0,2996	0,291	0,2917	0,2988	0,2948	0,3086	0,2967	0,3065	0,3077	0,302	0,3108	0,3108	0,3108	0,3108	0,3108	0,312	0,2908	0,2829	0,2829	0,2869	0,2869	0,2869	0,2629	0,2629	0,2349	0,248	0,2189	0,2271	0,2311	0,2311	0,2311	0,2311	0,2311	0,2311
Himasthla_elongata_(Hc)_DUN_PP987259	0,2955	0,2869	0,2955	0,2996	0,2996	0,2996	0,2955	0,2996	0,2996	0,2996	0,2996	0,2996	0,2996	0,2996	0,2996	0,2996	0,291	0,2917	0,2988	0,2948	0,3086	0,2967	0,3065	0,3077	0,302	0,3108	0,3108	0,3108	0,3108	0,3108	0,312	0,2908	0,2829	0,2829	0,2869	0,2869	0,2869	0,2629	0,2629	0,2349	0,248	0,2189	0,2271	0,2311	0,2311	0,2311	0,2311	0,2311	0,2311
Himasthla_elongata_(Hc)_DUN_PP987260	0,2955	0,2869	0,2955	0,2996	0,2996	0,2996	0,2955	0,2996	0,2996	0,2996	0,2996	0,2996	0,2996	0,2996	0,2996	0,2996	0,291	0,2917	0,2988	0,2948	0,3086	0,2967	0,3065	0,3077	0,302	0,3108	0,3108	0,3108	0,3108	0,3108	0,312	0,2908	0,2829	0,2829	0,2869	0,2869	0,2869	0,2629	0,2629	0,2349	0,248	0,2189	0,2271	0,2311	0,2311	0,2311	0,2311	0,2311	0,2311
Himasthla_elongata_(Hc)_ARO_PP987261	0,2955	0,2869	0,2955	0,2996	0,2996	0,2996	0,2955	0,2996	0,2996	0,2996	0,2996	0,2996	0,2996	0,2996	0,2996	0,2996	0,291	0,2917	0,2988	0,2948	0,3086	0,2967	0,3065	0,3077	0,302	0,3108	0,3108	0,3108	0,3108	0,3108	0,312	0,2908	0,2829	0,2829	0,2869	0,2869	0,2869	0,2629	0,2629	0,2349	0,248	0,2189	0,2271	0,2311	0,2311	0,2311	0,2311	0,2311	0,2311
Himasthla_elongata_(He)_DAN_PP987262	0,2955	0,2869	0,2955	0,2996	0,2996	0,2996	0,2955	0,2996	0,2996	0,2996	0,2996	0,2996	0,2996	0,2996	0,2996	0,2996	0,291	0,2917	0,2988	0,2948	0,3086	0,2967	0,3065	0,3077	0,302	0,3108	0,3108	0,3108	0,3108	0,3108	0,312	0,2908	0,2829	0,2829	0,2869	0,2869	0,2869	0,2629	0,2629	0,2349	0,248	0,2189	0,2271	0,2311	0,2311	0,2311	0,2311	0,2311	0,2311
Himasthla_continua_type_1_(Hc)_BUR_PP987263	0,2672	0,2582	0,2672	0,2713	0,2713	0,2713	0,2713	0,2713	0,2713	0,2713	0,2713	0,2713	0,2713	0,2713	0,2713	0,2713	0,2623	0,2625	0,3147	0,2908	0,321	0,3089	0,3185	0,3198	0,3143	0,3227	0,3227	0,3227	0,3227	0,3227	0,324	0,2988	0,2629	0,2629	0,2669	0,2669	0,2669	0,247	0,247	0,241	0,228	0,2367	0,2351	0,2191	0,2191	0,2191	0,2191	0,2191	0,2191
Himasthla_continua_type_1_(Hc)_BUR_PP987264	0,2672	0,2582	0,2672	0,2713	0,2713	0,2713	0,2672	0,2713	0,2713	0,2713	0,2713	0,2713	0,2713	0,2713	0,2713	0,2713	0,2623	0,2625	0,3147	0,2869	0,321	0,3089	0,3185	0,3198	0,3143	0,3227	0,3227	0,3227	0,3227	0,3227	0,324	0,2948	0,2669	0,2669	0,2709	0,2709	0,2709	0,247	0,247	0,2349	0,224	0,2426	0,2311	0,2191	0,2191	0,2191	0,2191	0,2191	0,2191
Himasthla_continua_type_1_(Hc)_DEE_PP987265	0,2713	0,2623	0,2713	0,2753	0,2753	0,2753	0,2753	0,2753	0,2753	0,2753	0,2753	0,2753	0,2753	0,2753	0,2753	0,2753	0,2664	0,2667	0,3187	0,2908	0,321	0,3089	0,3185	0,3198	0,3143	0,3227	0,3227	0,3227	0,3227	0,3227	0,324	0,2988	0,2669	0,2669	0,2709	0,2709	0,2709	0,251	0,251	0,247	0,232	0,2367	0,239	0,2271	0,2271	0,2271	0,2271	0,2271	0,2271
Himasthla_continua_type_1_(Hc)_DAN_PP987266	0,2627	0,2532	0,2627	0,2669	0,2669	0,2669	0,2669	0,2669	0,2669	0,2669	0,2669	0,2669	0,2669	0,2669	0,2669	0,2669	0,2575	0,2576	0,3136	0,2881	0,3026	0,29	0,3004	0,3017	0,2957	0,3051	0,3051	0,3051	0,3051	0,3051	0,3064	0,2881	0,2542	0,2542	0,2585	0,2585	0,2585	0,2415	0,2415	0,247	0,234	0,2143	0,2331	0,2161	0,2161	0,2161	0,2161	0,2161	0,2161
Himasthla_continua_type_3_(Hc)_ARC_PP987267	0,2874	0,2869	0,2874	0,2915	0,2915	0,2955	0,2874	0,2915	0,2915	0,2915	0,2915	0,2915	0,2915	0,2915	0,2915	0,2915	0,2828	0,2833	0,3028	0,3028	0,3128	0,3008	0,3105	0,3117	0,3061	0,3147	0,3147	0,3147	0,3147	0,3147	0,316	0,2869	0,2829	0,2789	0,2829	0,2829	0,2829	0,2311	0,2311	0,247	0,236	0,2663	0,251	0,2151	0,2151	0,2151	0,2151	0,2151	0,2151
Himasthla_continua_type_3_(Hc)_ARC_PP987268	0,2874	0,2869	0,2874	0,2915	0,2915	0,2955	0,2874	0,2915	0,2915	0,2915	0,2915	0,2915	0,2915	0,2915	0,2915	0,2915	0,2828	0,2833	0,3028	0,3028	0,3128	0,3008	0,3105	0,3117	0,3061	0,3147	0,3147	0,3147	0,3147	0,3147	0,316	0,2869	0,2829	0,2789	0,2829	0,2829	0,2829	0,2311	0,2311	0,247	0,236	0,2663	0,251	0,2151	0,2151	0,2151	0,2151	0,2151	0,2151
Himasthla_continua_type_3_(Hsp)_ARC_PP987269	0,2716	0,2798	0,2716	0,2757	0,2757	0,2798	0,2716	0,2757	0,2757	0,2757	0,2757	0,2757	0,2757	0,2757	0,2757	0,2757	0,2757	0,2792	0,2955	0,2955	0,3086	0,2967	0,2992	0,3049	0,302	0,3036	0,3036	0,3036	0,3036	0,3036	0,3049	0,2713	0,2753	0,2713	0,2753	0,2753	0,2753	0,2186	0,2186	0,241	0,2227	0,2663	0,2389	0,2146	0,2146	0,2146	0,2146	0,2146	0,2146
Himasthla_continua_type_2_(Hc)_ARC_PP987270	0,2753	0,2746	0,2753	0,2794	0,2794	0,2834	0,2753	0,2794	0,2794	0,2794	0,2794	0,2794	0,2794	0,2794	0,2794	0,2794	0,2705	0,2708	0,2948	0,2988	0,3086	0,3008	0,3065	0,3077	0,302	0,3108	0,3108	0,3108	0,3108	0,3108	0,312	0,2709	0,2669	0,2669	0,2709	0,2709	0,2709	0,2271	0,2271	0,247	0,22	0,2485	0,2351	0,1873	0,1873	0,1873	0,1873	0,1873	0,1873
Himasthla_continua_type_2_(Hc)_DAN_PP987271	0,2753	0,2746	0,2753	0,2794	0,2794	0,2834	0,2753	0,2794	0,2794	0,2794	0,2794	0,2794	0,2794	0,2794	0,2794	0,2794	0,2705	0,2708	0,2948	0,2988	0,3086	0,3008	0,3065	0,3077	0,302	0,3108	0,3108	0,3108	0,3108	0,3108	0,312	0,2709	0,2669	0,2669	0,2709	0,2709	0,2709	0,2271	0,2271	0,247	0,22	0,2485	0,2351	0,1873	0,1873	0,1873	0,1873	0,1873	0,1873
Himasthla_continua_type_2_(Hc)_ARC_PP987272	0,2667	0,275	0,2667	0,2708	0,2708	0,275	0,2667	0,2708	0,2708	0,2708	0,2708	0,2708	0,2708	0,2708	0,2708	0,2708	0,2708	0,272	0,291	0,2951	0,3071	0,3004	0,2988	0,3045	0,3004	0,3033	0,3033	0,3033	0,3033	0,3033	0,3045	0,2582	0,2541	0,2541	0,2582	0,2582	0,2582	0,2131	0,2131	0,2485	0,209	0,2485	0,2295	0,1844	0,1844	0,1844	0,1844	0,1844	0,1844
Himasthla_interrupta_(Hi)_AVE_PP987273	0,2874	0,2705	0,2794	0,2834	0,2834	0,2834	0,2794	0,2834	0,2834	0,2834	0,2834	0,2834	0,2834	0,2834	0,2834	0,2834	0,2746	0,275	0,2988	0,2908	0,3251	0,313	0,3226	0,3239	0,3184	0,3267	0,3267	0,3267	0,3267	0,3267	0,328	0,3068	0,2829	0,2789	0,2829	0,2829	0,2829	0,247	0,247	0,2289	0,232	0,2485	0,247	0,1952	0,1952	0,1952	0,1952	0,1952	0,1952
Himasthla_interrupta_(Hi)_DEE_PP987274	0,2834	0,2664	0,2753	0,2794	0,2794	0,2794	0,2753	0,2794	0,2794	0,2794	0,2794	0,2794	0,2794	0,2794	0,2794	0,2794	0,2705	0,2708	0,3028	0,2908	0,3333	0,3211	0,3306	0,332	0,3265	0,3347	0,3347	0,3347	0,3347	0,3347	0,336	0,2988	0,2789	0,2749	0,2789	0,2789	0,2789	0,239	0,239	0,2349	0,232	0,2426	0,247	0,1873	0,1873	0,1873	0,1873	0,1873	0,1873
Himasthla_interrupta_(Hi)_DEE_PP987275	0,2834	0,2664	0,2753	0,2794	0,2794	0,2794	0,2753	0,2794	0,2794	0,2794	0,2794	0,2794	0,2794	0,2794	0,2794	0,2794	0,2705	0,2708	0,3028	0,2908	0,3333	0,3211	0,3306	0,332	0,3265	0,3347	0,3347	0,3347	0,3347	0,3347	0,336	0,2988	0,2789	0,2749	0,2789	0,2789	0,2789	0,239	0,239	0,2349	0,232	0,2426	0,247	0,1873	0,1873	0,1873	0,1873	0,1873	0,1873
Himasthla_interrupta_(Hi)_BSO_PP987276	0,2834	0,2664	0,2753	0,2794	0,2794	0,2794	0,2753	0,2794	0,2794	0,2794	0,2794	0,2794	0,2794	0,2794	0,2794	0,2794	0,2705	0,2708	0,3028	0,2908	0,3333	0,3211	0,3306	0,332	0,3265	0,3347	0,3347	0,3347	0,3347	0,3347	0,336	0,2988	0,2789	0,2749	0,2789	0,2789	0,2789	0,239	0,239	0,2349	0,232	0,2426	0,247	0,1873	0,1873	0,1873	0,1873	0,1873	0,1873
Himasthla_interrupta_(Hi)_ARC_PP987277	0,2834	0,2664	0,2753	0,2794	0,2794	0,2794	0,2753	0,2794	0,2794	0,2794	0,2794	0,2794	0,2794	0,2794	0,2794	0,2794	0,2705	0,2708	0,3028	0,2908	0,3333	0,3211	0,3306	0,332	0,3265	0,3347	0,3347	0,3347	0,3347	0,3347	0,336	0,2988	0,2789	0,2749	0,2789	0,2789	0,2789	0,239	0,239	0,2349	0,232	0,2426	0,247	0,1873	0,1873	0,1873	0,1873	0,1873	0,1873
Himasthla_interrupta_(Hi)_NOI_PP987278	0,2746	0,2664	0,2664	0,2705	0,2705	0,2705	0,2664	0,2705	0,2705	0,2705	0,2705	0,2705	0,2705	0,2705	0,2705	0,2705	0,2705	0,2708	0,2984	0,2863	0,3333	0,3211	0,3265	0,332	0,3265	0,3306	0,3306	0,3306	0,3306	0,3306	0,332	0,2903	0,2742	0,2702	0,2742	0,2742	0,2742	0,2339	0,2339	0,2349	0,2258	0,2426	0,2419	0,1855	0,1855	0,1855	0,1855	0,1855	0,1855
Himasthla_interrupta_(Hi)_BUR_PP987279	0,2712	0,2585	0,2585	0,2627	0,2627	0,2627	0,2585	0,2627	0,2627	0,2627	0,2627	0,2627	0,2627	0,2627	0,2627	0,2627	0,2627	0,2627	0,3	0,2875	0,3376	0,3292	0,3291	0,3347	0,3305	0,3333	0,3333	0,3333	0,3333	0,3333	0,3347	0,2833	0,2708	0,2667	0,2708	0,2708	0,2708	0,2333	0,2333	0,2349	0,2292	0,2426	0,2375	0,1833	0,1833	0,1833	0,1833	0,1833	0,1833
Himasthla_interrupta_(Hi)_ARO_PP987280	0,2716	0,2634	0,2634	0,2675	0,2675	0,2675	0,2634	0,2675	0,2675	0,2675	0,2675	0,2675	0,2675	0,2675	0,2675	0,2675	0,2675	0,2708	0,2955	0,2834	0,3333	0,3211	0,3238	0,3293	0,3265	0,3279	0,3279	0,3279	0,3279	0,3279	0,3293	0,2874	0,2713	0,2672	0,2713	0,2713	0,2713	0,2308	0,2308	0,2349	0,2227	0,2426	0,2389	0,1862	0,1862	0,1862	0,1862	0,1862	0,1862
Himasthla_interrupta_(Hi)_BUR_PP987281	0,28	0,27	0,27	0,275	0,275	0,275	0,27	0,275	0,275	0,275	0,275	0,275	0,275	0,275	0,275	0,275	0,275	0,275	0,3	0,29	0,3467	0,34	0,3434	0,345	0,345	0,345	0,345	0,345	0,345	0,345	0,345	0,295	0,285	0,28	0,285	0,285	0,285	0,25	0,25	0,2349	0,23	0,2393	0,25	0,205	0,205	0,205	0,205	0,205	0,205
[truncated: 60 more columns]
